# Supplementary material for: The ERI-6/7 Helicase Acts at the First Stage of an siRNA Amplification Pathway That Targets Recent Gene Duplications
Source: PLoS Genet. 2011 Nov 10;7(11):e1002369. doi: 10.1371/journal.pgen.1002369 (PMC3213143; doi:10.1371/journal.pgen.1002369)
Supplement: Table S2 — Sequence, genomic location and abundance of 26G siRNA reads in embryos in eri mutants. (XLSX) [file pgen.1002369.s009.xlsx]

## Sheet: Data
Table S2
	Total Reads					Reads Per Million
Sequence of 26 nt siRNA	wt	eri-1	eri-7	eri-6	ergo-1	wt	eri-1	eri-7	eri-6	ergo-1
GGTGTTGGTAACTTCAAATGTTTTTA	12934	51	11	7	20	706.393	2.75563	0.625841	0.390378	1.0687
GAGACTCAAATGACCGTATGGAGTGT	5806	36	9	1	24	317.096	1.94515	0.512052	0.0557683	1.28244
GAGTAGATATCGTGTATGAGGTTTCA	3442	25	4	3	27	187.985	1.3508	0.227579	0.167305	1.44275
GTATGGTAGAACTGGAAAGTCGAGTT	3384	18	9	2	2	184.818	0.972576	0.512052	0.111537	0.10687
GAACAGCGTCGTACGATGAAAGATGA	2684	7	3	2	18	146.587	0.378224	0.170684	0.111537	0.96183
GCTCCTCGTTTTGGAAATGGAATCTC	2583	14	3	0	194	141.071	0.756448	0.170684	0	10.3664
GGGAATCGTTATGACTCATAATTGCA	2445	13	5	0	27	133.534	0.702416	0.284473	0	1.44275
GACCATTTCGTCCAGAGTTTTTGGGT	2415	24	4	1	10	131.896	1.29677	0.227579	0.0557683	0.53435
GTTTTCGGATCTGTCTGTATGCCTTC	2091	17	2	1	21	114.2	0.918544	0.113789	0.0557683	1.12214
GGCTATTAGGACAATAAGAGTGTGAG	1984	14	1	0	6	108.356	0.756448	0.0568947	0	0.32061
GATGAATCGTCGTTAATATAAAGCAA	1914	14	6	5	42	104.533	0.756448	0.341368	0.278841	2.24427
GATGGTTGATGGCAATACCGCATTAA	1821	21	2	4	17	99.4542	1.13467	0.113789	0.223073	0.908395
GCTCAGAAACGGTAGATTATTTTCAA	1673	5	4	2	70	91.3712	0.27016	0.227579	0.111537	3.74045
GGTTCCTCGTTTGGATATGTAGAAGA	1625	7	1	2	10	88.7497	0.378224	0.0568947	0.111537	0.53435
GATTGATTTCGTCAAGTCGTAGGGTA	1625	16	3	1	4	88.7497	0.864512	0.170684	0.0557683	0.21374
GATACACATGGGGATTGTTCAGTTTC	1589	12	4	2	23	86.7835	0.648384	0.227579	0.111537	1.22901
GTCTCTGCAAGTTTTTTGATGTTTGA	1525	7	3	0	57	83.2881	0.378224	0.170684	0	3.0458
GCTGTTTTCGGTAAAAATTCTTCTCA	1457	8	1	2	5	79.5743	0.432256	0.0568947	0.111537	0.267175
GCCATTTTCGTCCTGTGCTTGCGATA	1294	12	0	1	3	70.672	0.648384	0	0.0557683	0.160305
GCATTGATTGTGTCGGAAAAAGAAAA	1168	6	1	0	17	63.7905	0.324192	0.0568947	0	0.908395
GGGACCTCCATGTCGTAGGAATGCTC	1135	12	0	3	9	61.9882	0.648384	0	0.167305	0.480915
GTTCGATTCGTCGAGCCGTAACATTC	1108	6	1	0	41	60.5136	0.324192	0.0568947	0	2.19084
GATTCCAAATTTATCAACGGCTGTTC	1084	7	0	1	3	59.2028	0.378224	0	0.0557683	0.160305
GTTTGCTTTACCAGGTCGATAGACTA	1075	8	0	1	61	58.7113	0.432256	0	0.0557683	3.25954
GTTTTGTTGCTCTCTGTTTTTATCTC	1064	0	1	1	172	58.1105	0	0.0568947	0.0557683	9.19082
GTTCAGGTCATCGGAAAACCAGCATC	1058	5	3	2	10	57.7829	0.27016	0.170684	0.111537	0.53435
GAATCTCCATGTGGAAGGTGAGTTTC	1058	2	0	2	3	57.7829	0.108064	0	0.111537	0.160305
GTTGCAGATAACTGGTACAAGGATTA	1054	12	2	1	7	57.5644	0.648384	0.113789	0.0557683	0.374045
GTGTGGTTGATGTTTATTGAATAATA	1019	6	4	1	3	55.6529	0.324192	0.227579	0.0557683	0.160305
GGTTCCTCTTACGGATGTAGAAGAAG	981	4	0	1	1	53.5775	0.216128	0	0.0557683	0.053435
GGAGGCCGTTGAAGACAAAATGGGAT	928	9	2	0	13	50.6829	0.486288	0.113789	0	0.694655
GAAAAGGTTAGTTGTAAGGTTTTTTC	927	0	2	1	14	50.6283	0	0.113789	0.0557683	0.74809
GTTTGTTCGTTCTACCGTTTCAAGAA	921	11	5	0	248	50.3006	0.594352	0.284473	0	13.2519
GCGAACTCAGCGATGGTTAGATTTCC	914	4	3	1	125	49.9183	0.216128	0.170684	0.0557683	6.67938
GCCTCCAAGATCGTATTCTCGAATGC	892	8	1	0	130	48.7167	0.432256	0.0568947	0	6.94655
GTGTGGTCTTTGAGTTTCCGATTTCG	886	9	1	0	14	48.389	0.486288	0.0568947	0	0.74809
GATTGGAATCGTTCCTGTTGAGATTG	881	4	2	1	6	48.116	0.216128	0.113789	0.0557683	0.32061
GTAAGCATGGGGCGGAAATTTTGCAT	878	13	1	0	7	47.9521	0.702416	0.0568947	0	0.374045
GATGAATCGTCGATAGAAAGACAAAC	875	6	2	4	372	47.7883	0.324192	0.113789	0.223073	19.8778
GGCTTCAAGTTCTATTGCCGGATATC	868	8	1	0	17	47.406	0.432256	0.0568947	0	0.908395
GTCTTCAAATGTTGCTTGGATAATAA	854	8	0	0	132	46.6414	0.432256	0	0	7.05342
GAATGTCTCGGGAGTAACTTTATTGA	854	2	4	1	8	46.6414	0.108064	0.227579	0.0557683	0.42748
GTTGCAATTTTCCCGTCGTATCTTTG	813	5	1	2	12	44.4021	0.27016	0.0568947	0.111537	0.64122
GCCTGATAATTGGAAAAGATTGATAA	806	4	2	1	6	44.0198	0.216128	0.113789	0.0557683	0.32061
GATATTCTGTATGAGGTGTCTAAATA	804	2	2	2	18	43.9106	0.108064	0.113789	0.111537	0.96183
GTTCCCAATATCAATCATACTTTTCA	794	2	4	0	45	43.3644	0.108064	0.227579	0	2.40458
GATGTTGAATCTTGCTCGGCGAATTT	793	9	1	2	16	43.3098	0.486288	0.0568947	0.111537	0.85496
GAATCCATTCATGCTTATTCAATTGA	791	4	1	1	10	43.2006	0.216128	0.0568947	0.0557683	0.53435
GCCAATGAATTTTCGTACATCCGTTA	767	12	1	0	7	41.8898	0.648384	0.0568947	0	0.374045
GTGAAGGACAATCTGGTATTTTGCCA	763	9	3	1	17	41.6714	0.486288	0.170684	0.0557683	0.908395
GTTAATACAATTGATTAATACGAAAA	752	7	8	0	62	41.0706	0.378224	0.455157	0	3.31297
GTTAATAGTGATTGATAATATTAGAA	734	2	1	0	15	40.0875	0.108064	0.0568947	0	0.801525
GAGCACCAGTGTCAGCTGGAATGTTA	725	6	2	0	5	39.596	0.324192	0.113789	0	0.267175
GACGACGTGTTCCAGCATTCTTCGAC	713	6	2	1	5	38.9406	0.324192	0.113789	0.0557683	0.267175
GTTGATTTACGTGCTCCAATGGTATT	685	2	3	0	3	37.4114	0.108064	0.170684	0	0.160305
GAAATGATATGTGGAGTCTAATATTC	674	2	1	1	77	36.8106	0.108064	0.0568947	0.0557683	4.1145
GGTTCCGGGTTGAAAAAAATGTTTTC	673	2	1	0	7	36.756	0.108064	0.0568947	0	0.374045
GGCATTTTGCGGATTCTATGATTAGC	672	4	0	0	5	36.7014	0.216128	0	0	0.267175
GATTTTTCTTTCTTCTGGATTTTTAT	663	4	0	1	38	36.2099	0.216128	0	0.0557683	2.03053
GTTAGTCGTGTTCCGTTGCATAATCC	651	2	0	1	685	35.5545	0.108064	0	0.0557683	36.603
GACTTCTTGAATCCGAGCAAAGGTTA	651	3	1	1	3	35.5545	0.162096	0.0568947	0.0557683	0.160305
GCAGTGCCACACTTCGTGATATTTAA	638	8	1	2	11	34.8445	0.432256	0.0568947	0.111537	0.587785
GTCTTGATAGATTCTTATTTTCCAAC	620	3	0	0	2	33.8614	0.162096	0	0	0.10687
GTGGCCGTTCGTAGCGTGGTGATAAG	615	6	2	2	61	33.5883	0.324192	0.113789	0.111537	3.25954
GAAACGACGTGATGCTTCTTCTTCCT	605	4	0	1	39	33.0422	0.216128	0	0.0557683	2.08397
GTATCCCTCCTCGATGGCAAGGTTGA	600	3	2	0	8	32.7691	0.162096	0.113789	0	0.42748
GCTTCTCGGCAATATCATTGTGAGCT	599	3	0	0	6	32.7145	0.162096	0	0	0.32061
GCATTTATTCAACAAATTTCAATCGG	589	2	0	1	4	32.1683	0.108064	0	0.0557683	0.21374
GGTAATGACTGATGTAAGGATTTTCC	586	1	1	0	14	32.0045	0.054032	0.0568947	0	0.74809
GTTGTTGGATAATTGAATTATTCCGG	586	1	0	0	6	32.0045	0.054032	0	0	0.32061
GCATTGGTTGTTAATAGTGATTGATA	586	2	1	1	3	32.0045	0.108064	0.0568947	0.0557683	0.160305
GAAAATGCTTTTATTTAAAAAATGGT	581	2	0	0	21	31.7314	0.108064	0	0	1.12214
GATATTATGGTTTTGGATATTAGGAT	578	1	0	2	1	31.5676	0.054032	0	0.111537	0.053435
GATATTTTGTGGCTAATGAGAATGTG	566	3	0	1	0	30.9122	0.162096	0	0.0557683	0
GTCATCGTCCATCAGTCTGTTGATTC	545	1	2	1	9	29.7653	0.054032	0.113789	0.0557683	0.480915
GGTTGGTTCTGCGATTAGGAATTTGG	536	3	0	1	6	29.2737	0.162096	0	0.0557683	0.32061
GGTTGGTGTAGCGGTATATTACTCAG	526	8	2	0	0	28.7276	0.432256	0.113789	0	0
GATGTTTTTCTCTTTGCATGATGATC	521	1	0	1	1	28.4545	0.054032	0	0.0557683	0.053435
GGCGGGACCTCCATGTAAACGTACAA	520	5	0	1	260	28.3999	0.27016	0	0.0557683	13.8931
GAAACATCTCCAGATCATGTCTGTCC	519	5	0	3	2	28.3453	0.27016	0	0.167305	0.10687
GAATGGTCTCAGAAGGATCTTAATTG	515	2	2	0	1	28.1268	0.108064	0.113789	0	0.053435
GAAGATCCAGTGATATTGTCCGATCT	509	9	2	0	19	27.7991	0.486288	0.113789	0	1.01527
GAGGGAGGACATAGCTGGTGTTAATA	500	2	0	0	6	27.3076	0.108064	0	0	0.32061
GAGTTCGGGGTGTCTTAGTTGCACGT	497	8	1	1	4	27.1437	0.432256	0.0568947	0.0557683	0.21374
GCTGTTTTCGGTAAAAATTCTTGCTT	486	1	0	0	11	26.543	0.054032	0	0	0.587785
GCCTCAAAATTTGATTGATTTCGTCA	483	8	2	0	14	26.3791	0.432256	0.113789	0	0.74809
GCGGTCCAGTGATCGAGCAATATAAG	482	5	2	0	3	26.3245	0.27016	0.113789	0	0.160305
GGTGAAATGGAATAGTCTTAGTTTCG	478	1	3	0	2	26.1061	0.054032	0.170684	0	0.10687
GCAATATCATCCATTACAATGTACCA	474	3	2	1	34	25.8876	0.162096	0.113789	0.0557683	1.81679
GGTGTCGGTTGCCTCGGTAAAACTTG	468	5	0	0	3	25.5599	0.27016	0	0	0.160305
GTTAGCTTTACCAGGTCTATAGACTA	465	7	0	1	53	25.3961	0.378224	0	0.0557683	2.83206
GAAAACGCTTCGAATAGTTATTCAAT	462	3	1	0	11	25.2322	0.162096	0.0568947	0	0.587785
GTTCGGGCTCCGTTATATGATAGGAA	462	2	1	0	0	25.2322	0.108064	0.0568947	0	0
GTGAGTCACAATTGAATTATCGAATT	461	4	3	2	3	25.1776	0.216128	0.170684	0.111537	0.160305
GAAAATTTATATTACGCCACAAGAGA	456	5	0	1	51	24.9045	0.27016	0	0.0557683	2.72519
GTTCGCTTTAAAGTGCATCCATGGTA	446	6	1	0	0	24.3584	0.324192	0.0568947	0	0
GTTAACATCCTTCTTCGTCAGTTCAG	445	5	0	2	8	24.3038	0.27016	0	0.111537	0.42748
GATTTTTTCGTTTGAAATTTCTTGAA	440	3	1	0	2	24.0307	0.162096	0.0568947	0	0.10687
GGCGAGTAACGGCTTGATGTAGTCCG	435	4	3	0	0	23.7576	0.216128	0.170684	0	0
GAAGATTGGGGAAAATAAGAAATTTT	434	3	0	1	3	23.703	0.162096	0	0.0557683	0.160305
GCGTAACCAGATGACATGTTACTAGG	432	1	0	0	3	23.5938	0.054032	0	0	0.160305
GTATTATAATATCGTTTATTGAGCAG	426	1	1	2	2	23.2661	0.054032	0.0568947	0.111537	0.10687
GCGTTGTTGCATGACTCTTGGTGTTG	423	1	0	0	1	23.1022	0.054032	0	0	0.053435
GTAAAATCCGCTTGAGGTGTGGAACA	419	6	1	0	9	22.8838	0.324192	0.0568947	0	0.480915
GAACCCAATCGACTCGAGAATTGCTT	418	5	1	0	7	22.8291	0.27016	0.0568947	0	0.374045
GCTTAATTTTTGCGTATCGGGGCTGC	413	25	49	8	130	22.5561	1.3508	2.78784	0.446146	6.94655
GTACCCCATTGCCGAATGTTTGAATC	410	1	0	1	5	22.3922	0.054032	0	0.0557683	0.267175
GCTGCGTGAGCTTGTAGTTGATAGGT	409	1	1	0	3	22.3376	0.054032	0.0568947	0	0.160305
GGATGGTTAGGGACTAGGTCAGTAAT	395	0	0	1	2	21.573	0	0	0.0557683	0.10687
GAGTGTCTATTAAAATTATTTAAACA	394	2	1	0	0	21.5184	0.108064	0.0568947	0	0
GCTCTTTTTGCTATCATCTTACTTGG	393	1	1	0	3	21.4638	0.054032	0.0568947	0	0.160305
GAGATTTACCACCCTGTCGTCATCTC	392	2	0	1	4	21.4091	0.108064	0	0.0557683	0.21374
GTCATAAATGTGATGGAGAATGATTG	391	4	0	0	6	21.3545	0.216128	0	0	0.32061
GTTGAGATCTTGGTTGAGATGATATC	386	0	0	0	2	21.0815	0	0	0	0.10687
GGTGATTTTGCCTGCGTCTCGTTGGT	385	2	1	0	1	21.0268	0.108064	0.0568947	0	0.053435
GATAGCGGGGTAAGTATGAAATGTTA	382	2	1	0	1	20.863	0.108064	0.0568947	0	0.053435
GAAGTTGCTCCAAATTGTATGTTGTG	381	6	1	0	4	20.8084	0.324192	0.0568947	0	0.21374
GGTCTTCTAAAAGGTTGGAAATTGCG	380	3	2	1	3	20.7538	0.162096	0.113789	0.0557683	0.160305
GTTATCATTTGTCGTCTTGGTCCAAA	379	2	0	0	2	20.6991	0.108064	0	0	0.10687
GACTCAAATGACCGTATGGAGTGTTC	378	2	0	0	0	20.6445	0.108064	0	0	0
GCCAAAGGACGCTACTTCTACAGTCA	377	5	2	0	4	20.5899	0.27016	0.113789	0	0.21374
GAGCCGTTGTGTGGGGTCGCATAGAG	374	1	2	1	6	20.4261	0.054032	0.113789	0.0557683	0.32061
GTTGGTTTCACCAATCGGACGATGTT	374	1	1	1	5	20.4261	0.054032	0.0568947	0.0557683	0.267175
GAGAAGTCCCAGTGCCATACTTTGTG	372	2	1	2	1	20.3168	0.108064	0.0568947	0.111537	0.053435
GGGGTGATTACTAAAAAATCAATAAA	370	2	1	0	6	20.2076	0.108064	0.0568947	0	0.32061
GAAGTGCAATACAACAGATTTTTTCT	361	1	0	0	45	19.7161	0.054032	0	0	2.40458
GCTTTTTGTTGGTAGTCATATTATGA	360	5	0	0	6	19.6615	0.27016	0	0	0.32061
GTTTTCCCCATTTCTACAAGTTCATA	360	0	0	0	0	19.6615	0	0	0	0
GTATTTAAAAAATGTCTTTGATATGG	357	1	0	0	12	19.4976	0.054032	0	0	0.64122
GAGTTTTGTCTTCAAATGTTGCTTGG	355	0	0	0	8	19.3884	0	0	0	0.42748
GTTCATATCACTCAAAATTTTACCAA	351	1	0	0	7	19.1699	0.054032	0	0	0.374045
GGGCCCCATTTGCCTCAAAATTTGAT	351	5	0	2	6	19.1699	0.27016	0	0.111537	0.32061
GTTGAAACTGTAAAAAATTAAACTTA	347	1	1	1	12	18.9515	0.054032	0.0568947	0.0557683	0.64122
GTTACTTATGAGTTTATTATTGGAAG	343	0	1	0	1	18.733	0	0.0568947	0	0.053435
GAGCTTCATTCCCGATTTGAGTATGG	335	3	1	0	6	18.2961	0.162096	0.0568947	0	0.32061
GTTGTCATCTGCTCTGAACCGGATAA	332	2	0	0	2	18.1322	0.108064	0	0	0.10687
GGTTATTCTTTCTTTATTATTCAAAA	330	2	2	0	3	18.023	0.108064	0.113789	0	0.160305
GTCTGTTTCGATCACGAACGGTTTCC	324	0	0	0	21	17.6953	0	0	0	1.12214
GTGATGTCGAACTCTTGTAGGACAAT	324	2	0	1	2	17.6953	0.108064	0	0.0557683	0.10687
GACAATGTATCCTAGGAACTTGATCT	321	0	1	1	257	17.5315	0	0.0568947	0.0557683	13.7328
GGTCAATTGTTGTGAAGCTAGCTCCC	320	0	0	0	6	17.4769	0	0	0	0.32061
GACATTTCCAAAATTTCGAAGTAGTT	319	0	0	0	3	17.4222	0	0	0	0.160305
GAAGTAAGTTGAAAATAACAATAGAT	315	0	0	1	4	17.2038	0	0	0.0557683	0.21374
GTAAGCAACTTGACCGTGTTGATCCA	313	1	1	0	10	17.0945	0.054032	0.0568947	0	0.53435
GGTTAAGAAAGAACTTTTTTTGTGAT	303	5	1	0	6	16.5484	0.27016	0.0568947	0	0.32061
GTCCAATGAACACATGGAATCGGTCC	303	1	0	2	2	16.5484	0.054032	0	0.111537	0.10687
GTTACTTTTTTCGTTCTATGTGAGTA	302	6	1	0	0	16.4938	0.324192	0.0568947	0	0
GATGAATGAAAATAAATGAATCTCAC	298	1	2	0	18	16.2753	0.054032	0.113789	0	0.96183
GCAGTTGTCCATTGTTTTTATTGATC	298	0	0	0	0	16.2753	0	0	0	0
GGTTGTGTTCGTCCTCCATACATTGC	294	0	1	0	0	16.0569	0	0.0568947	0	0
GACTTTTCCAATTTCAACTTCATTCC	293	0	0	0	95	16.0022	0	0	0	5.07633
GTACCCTGCTTGCCATTTAACTGTTA	289	2	1	0	3	15.7838	0.108064	0.0568947	0	0.160305
GACTTCATGTTGAAAAAGGAAACGTT	288	0	1	0	7	15.7292	0	0.0568947	0	0.374045
GTATCCAACAATTTTGTCATTGCCGC	287	1	0	0	1	15.6746	0.054032	0	0	0.053435
GATTTTCCAATCCCACTTCGTAATTT	285	2	0	0	12	15.5653	0.108064	0	0	0.64122
GTGTGATTAGTAGTTTATTGAGTAAT	283	1	0	0	5	15.4561	0.054032	0	0	0.267175
GAATGGTGACTTGAATGGCAAGGAGA	283	1	0	1	0	15.4561	0.054032	0	0.0557683	0
GGAAAGAGTCCAGGTATCAAACAGGG	272	1	0	2	0	14.8553	0.054032	0	0.111537	0
GCAATGCCAGACTTCATGGTATTTCA	271	1	4	0	15	14.8007	0.054032	0.227579	0	0.801525
GTTATAATGACCTTTATCCATTCTTG	271	4	0	1	2	14.8007	0.216128	0	0.0557683	0.10687
GGAACAGATATGGTGACTTTTGTTGA	270	2	0	0	16	14.7461	0.108064	0	0	0.85496
GGTCTGACCTTGTGCTTTGTGATAAG	270	2	0	0	2	14.7461	0.108064	0	0	0.10687
GATTGGAATAGGAGCACAAGAACTGA	268	0	1	0	2	14.6369	0	0.0568947	0	0.10687
GCGAGAGAATTTTTTAACATGGCGTT	264	3	0	0	2	14.4184	0.162096	0	0	0.10687
GATCCAACGTCGAAAGAATAATGGGT	262	1	0	0	1	14.3092	0.054032	0	0	0.053435
GCTTCGCGGCAAAAGAAGTTCTCCTT	261	2	0	1	8	14.2546	0.108064	0	0.0557683	0.42748
GAACTGTTCCGTCTAAATTCCAGAGT	254	0	1	1	1	13.8723	0	0.0568947	0.0557683	0.053435
GAACTCCATGAAAACTTTTGTTGCCA	253	2	1	0	4	13.8176	0.108064	0.0568947	0	0.21374
GTTATCCGTTCTAATTGGTCAATTGT	251	2	0	0	28	13.7084	0.108064	0	0	1.49618
GTTTGCTCGACCGACGGCGAAGTTTG	251	2	0	0	12	13.7084	0.108064	0	0	0.64122
GTTCTGAGCCGGATGACGAGAGTATT	251	3	0	0	0	13.7084	0.162096	0	0	0
GTATTCTGAAAGTCTAATTGGTCTTG	249	2	0	0	1	13.5992	0.108064	0	0	0.053435
GGCAAATTCCTGTATTGTCAGGTCTC	248	1	0	0	1	13.5446	0.054032	0	0	0.053435
GATTGGAGATTCGTCCGTGCCGTTAG	246	1	0	0	0	13.4353	0.054032	0	0	0
GAGTAATGCAAATGTTTAGGGATAAT	244	0	0	2	0	13.3261	0	0	0.111537	0
GCGTCTCGTTGGTGAAATGGAATAGT	243	1	0	0	0	13.2715	0.054032	0	0	0
GCATTGTCCAGAGGCATATGAGCATT	242	2	0	1	2	13.2169	0.108064	0	0.0557683	0.10687
GCATATCCACTCTTATTTTGTTTCGT	241	0	0	0	5	13.1623	0	0	0	0.267175
GCTGGTACGTGTTTAGCTTTTTACCA	240	1	0	0	67	13.1076	0.054032	0	0	3.58015
GGAAAACTGTATTACGGTGGAGTCTG	239	1	0	1	0	13.053	0.054032	0	0.0557683	0
GCAAGATGGAAAAGTTTGAGATTCCG	238	3	0	0	2	12.9984	0.162096	0	0	0.10687
GATTGAACATACACCAAATCCTAGGT	234	0	0	0	5	12.7799	0	0	0	0.267175
GAGAACGGTAGAACTTTCAAAATATC	233	0	0	0	19	12.7253	0	0	0	1.01527
GGAACGGGCAAGACTTATTATATTCA	233	3	0	3	16	12.7253	0.162096	0	0.167305	0.85496
GGTTGAGGAAACTTGGCAATAGCTTT	232	1	0	0	1	12.6707	0.054032	0	0	0.053435
GCATCTGGTTTGTAATGGTTGTATTT	231	0	1	0	23	12.6161	0	0.0568947	0	1.22901
GAAGAACTTGGTTTGTTCCGCAGTAA	231	0	1	1	2	12.6161	0	0.0568947	0.0557683	0.10687
GGCGTGATCCGTGATGACGGTTGTTT	230	0	2	0	5	12.5615	0	0.113789	0	0.267175
GATGGAACATCTTTTTTGAATTGTCC	229	1	1	1	8	12.5069	0.054032	0.0568947	0.0557683	0.42748
GAATCTCCTCGTCGAAATCAAAAGGC	227	0	1	0	3	12.3976	0	0.0568947	0	0.160305
GGTTATTTATCAAATTGTCTCATTCA	225	4	0	1	3	12.2884	0.216128	0	0.0557683	0.160305
GGTATTTTGCCAATCTTCCCTCTTAC	224	2	1	0	14	12.2338	0.108064	0.0568947	0	0.74809
GGTCTTTATATGGCTAGCCGTATTGT	222	1	0	1	4	12.1246	0.054032	0	0.0557683	0.21374
GGAAACGTTCTAAGTTATTTTTCTGG	222	0	0	0	0	12.1246	0	0	0	0
GTATGTTCCATATAGTTTCTGCTTTT	220	0	0	0	29	12.0153	0	0	0	1.54962
GTCACTCCCTTTGCCTTAACAGAGTA	220	1	1	1	0	12.0153	0.054032	0.0568947	0.0557683	0
GACACTTTCCTCTGAACCAAGTTTTA	217	1	2	0	1	11.8515	0.054032	0.113789	0	0.053435
GTTTCCTCAATCACGGCGCTAATCTC	216	1	0	0	116	11.7969	0.054032	0	0	6.19846
GACTCGAGAATTGCTTCGGCAGCTGC	216	1	0	0	2	11.7969	0.054032	0	0	0.10687
GTTTAAAAAAAGACTACATTATATTT	215	2	0	1	20	11.7423	0.108064	0	0.0557683	1.0687
GGGATTTCGTCAAGACCGAGGAGCTT	215	0	0	0	1	11.7423	0	0	0	0.053435
GCCATTTCGGTCGACTACTCTGATTT	212	2	2	1	10	11.5784	0.108064	0.113789	0.0557683	0.53435
GGGGTCGTACATTGTGATTAGTGCTA	208	3	0	0	3	11.36	0.162096	0	0	0.160305
GTTCCTCCGTTGGATATGTAGAAGAA	207	1	0	0	0	11.3053	0.054032	0	0	0
GTTGAATTCAATCAATAGACGATGCT	206	4	0	0	2	11.2507	0.216128	0	0	0.10687
GAATAAATCATTAGATTTTCTGACTC	203	2	0	0	7	11.0869	0.108064	0	0	0.374045
GGTTGGGTCCAGATCTTTCAGATTGA	203	0	0	0	1	11.0869	0	0	0	0.053435
GTTTATATTGAGATTTGATGTTTCAG	200	2	0	0	9	10.923	0.108064	0	0	0.480915
GAACAGATATTCTGTATGAGGTGTCT	200	3	0	1	0	10.923	0.162096	0	0.0557683	0
GAGGCATACCGGACAACTCATTGCTT	200	8	2	0	0	10.923	0.432256	0.113789	0	0
GTGTTGGGAACCTCCATATTATAGGC	199	1	1	0	87	10.8684	0.054032	0.0568947	0	4.64885
GGTTTTGGATATTAGGATATTTTGTG	199	0	0	0	0	10.8684	0	0	0	0
GTTTCGGATTCGCTGACAGGCCTGCA	197	3	0	0	1	10.7592	0.162096	0	0	0.053435
GAGATTGAGAATTATTTTGCGTAATT	197	0	0	1	0	10.7592	0	0	0.0557683	0
GGGCGATTTCGCTTGTGGTTCATTGT	195	0	1	0	0	10.65	0	0.0568947	0	0
GTGTCGAATGGGTCCATTGTATTTTC	194	1	1	0	6	10.5953	0.054032	0.0568947	0	0.32061
GATCTTATTGATCGTGTTGATTTTTC	194	1	0	0	0	10.5953	0.054032	0	0	0
GGAACAATTCATGATTCTACTCGAAG	194	0	0	0	0	10.5953	0	0	0	0
GCTATGCTCCAGGATCATAAAGCGGC	193	1	0	0	0	10.5407	0.054032	0	0	0
GTAGATGACTAATCGAGATGTATTGT	192	1	0	0	5	10.4861	0.054032	0	0	0.267175
GTACAGCACCAAAATCTAATCATAAA	190	1	0	0	1	10.3769	0.054032	0	0	0.053435
GAAAATACAAGATAATAGCAAATTGG	188	0	0	0	2	10.2677	0	0	0	0.10687
GATAGAAAAAAAATGACGGAGGTTGG	188	0	0	0	0	10.2677	0	0	0	0
GAAAATCAATTATTCCAACATTCCAT	186	2	1	1	36	10.1584	0.108064	0.0568947	0.0557683	1.92366
GATTTTTGAAATTGGCAAGTAACTGA	186	0	0	1	4	10.1584	0	0	0.0557683	0.21374
GAATGCACACTAGATTGTTTGTCCTT	186	4	0	0	1	10.1584	0.216128	0	0	0.053435
GAAGGTTGATAAAAACAGAAGATTGC	185	2	2	1	14	10.1038	0.108064	0.113789	0.0557683	0.74809
GCTTAGAGTGCCTGGACCAAGGGTCT	184	5	1	0	4	10.0492	0.27016	0.0568947	0	0.21374
GGCGAATTTACCCCAAGTGGAATTCA	183	1	0	1	4	9.99458	0.054032	0	0.0557683	0.21374
GTGAACAAATGATCCAATAAGAACAA	182	0	0	0	18	9.93996	0	0	0	0.96183
GTGATATTCCAATGGGTCGATATGTT	182	0	1	1	2	9.93996	0	0.0568947	0.0557683	0.10687
GTTTTTTTCACGGTGTTGATATTGTT	181	2	0	0	3	9.88535	0.108064	0	0	0.160305
GATGCAGATCTGACGAGTCTCGAACG	181	3	0	0	1	9.88535	0.162096	0	0	0.053435
GAGAGTATCTTGCCGCAAAAATATCA	180	3	0	0	18	9.83073	0.162096	0	0	0.96183
GACTTCGGCATACTAGCTTTCCATTC	180	2	0	0	13	9.83073	0.108064	0	0	0.694655
GGTTGGAAATTGCGGCGATAATGATA	180	1	1	1	1	9.83073	0.054032	0.0568947	0.0557683	0.053435
GGTTATTAGGAGAGAACAATTTGAGA	180	0	0	0	0	9.83073	0	0	0	0
GTCCATATTCACGCTACGGTTGATAG	179	2	0	0	1	9.77612	0.108064	0	0	0.053435
GATAGTAAACAACATTACAAAACAGG	178	0	0	0	3	9.7215	0	0	0	0.160305
GAGGCAATTTGGGTCAATGACGGAGT	178	0	0	0	1	9.7215	0	0	0	0.053435
GTTGTTGCATGACTCTTGGTGTTGTA	178	1	0	0	0	9.7215	0.054032	0	0	0
GCTCGGAAGTCAATACAAAATCTCCA	177	2	0	0	10	9.66689	0.108064	0	0	0.53435
GCATTTTCAGGAATAGTTTATTGAGC	177	0	0	0	1	9.66689	0	0	0	0.053435
GATGGGCGATTTCGCTTGTGGTTCAT	176	1	0	1	4	9.61227	0.054032	0	0.0557683	0.21374
GAGCAAATTGTTTTATTGATAATTTG	176	1	1	0	1	9.61227	0.054032	0.0568947	0	0.053435
GCAGTTTTTCCAAAGTAAAAACGTGA	176	2	0	0	0	9.61227	0.108064	0	0	0
GCTTTTGAGTGTATGAAGCCAATGAC	175	0	0	0	18	9.55765	0	0	0	0.96183
GCTCGGTTGCGCTGCTCCAGTATTTA	175	3	1	0	2	9.55765	0.162096	0.0568947	0	0.10687
GGAAAACATTAAACCGGTACTTATTC	174	0	0	0	98	9.50304	0	0	0	5.23663
GTGGCCTGCTTCTTTTCGGTTTTGCG	172	1	0	0	3	9.39381	0.054032	0	0	0.160305
GCAGCAAATGGCATTAATTGTTCGTC	172	1	0	0	1	9.39381	0.054032	0	0	0.053435
GTTTCCCATCCATCAATTATGGAGTC	172	1	2	0	0	9.39381	0.054032	0.113789	0	0
GTAGGAAATCCACAGTTTTCGCAGCA	171	0	1	1	0	9.33919	0	0.0568947	0.0557683	0
GGGTAAAAATATATAAAAACGGTTTC	171	1	0	0	0	9.33919	0.054032	0	0	0
GAATTGTTTACGTTGCTTGATTGTTC	170	0	0	0	0	9.28458	0	0	0	0
GATTTCGTCAAGTCGTAGGGTACCCC	169	3	2	0	8	9.22996	0.162096	0.113789	0	0.42748
GCCTTGTCGATCCATCCATCACACGA	168	1	1	2	4	9.17535	0.054032	0.0568947	0.111537	0.21374
GTAGTTCAGAATTTTCGGATCCACAA	166	0	0	0	9	9.06612	0	0	0	0.480915
GACAAACTCGAAAGTCGGATACTTTT	164	1	2	0	16	8.95689	0.054032	0.113789	0	0.85496
GTTGTCCACAACAAGTTGTGAACCCG	164	1	1	0	8	8.95689	0.054032	0.0568947	0	0.42748
GTTATTTGGTTATCATGAATATAAGG	163	0	0	0	5	8.90227	0	0	0	0.267175
GCACTCGTTTCATTCCAGAACGTGAT	163	0	1	0	1	8.90227	0	0.0568947	0	0.053435
GAAGAAGATTGGTAGAGTGCGTTGAC	163	0	0	0	1	8.90227	0	0	0	0.053435
GCTTCGGCGTGCTTATTGAGAGCTTC	160	0	0	1	2	8.73843	0	0	0.0557683	0.10687
GTTGAGAAAGTGGCTTGCTAAGTGTT	160	1	0	1	1	8.73843	0.054032	0	0.0557683	0.053435
GCATTTTTCCATTGATCCAAATGAGT	159	0	0	0	2	8.68381	0	0	0	0.10687
GCACAAGTTGTATGAGAGAATAAATG	158	2	0	1	2	8.6292	0.108064	0	0.0557683	0.10687
GTCAATTTTAACAAAGTGTCGAATGG	157	0	0	0	11	8.57458	0	0	0	0.587785
GAAGAGCTAGTTTCACGATTCCATGG	157	1	0	0	1	8.57458	0.054032	0	0	0.053435
GTAAATCGGTTTGTTCGCTGTGATGT	156	1	0	0	29	8.51997	0.054032	0	0	1.54962
GAAATACCCTGTGTTGACTCTGTTTT	156	1	0	0	6	8.51997	0.054032	0	0	0.32061
GATTGACTTAGGATTGGAAAAAACTA	155	1	0	0	16	8.46535	0.054032	0	0	0.85496
GCTTGTGACATTTGACGCCTTTGAAA	154	0	1	0	1	8.41074	0	0.0568947	0	0.053435
GGTTTGACTATCGTAGAAAATTGTAC	154	0	0	0	0	8.41074	0	0	0	0
GATCAAACTTCTTGACGTTTCCAGCC	153	1	0	0	10	8.35612	0.054032	0	0	0.53435
GATTAATACGAGTAATTACCAAAGAA	150	3	0	1	2	8.19228	0.162096	0	0.0557683	0.10687
GAACCCAATATCACATCATCTTTTTC	148	1	1	0	134	8.08305	0.054032	0.0568947	0	7.16029
GTCCTCGCAATCATTAGATACAAGAC	148	1	2	0	37	8.08305	0.054032	0.113789	0	1.9771
GAAGAAACCTCCACGGAACCATTTCT	148	2	1	0	17	8.08305	0.108064	0.0568947	0	0.908395
GGCTTTCCGTTGTCCGTGATGCTATA	147	2	1	0	2	8.02843	0.108064	0.0568947	0	0.10687
GGACCATCCGGATGCTTCATGTTTCA	147	0	0	0	1	8.02843	0	0	0	0.053435
GCGTTACATTCTCCTCAGTTGCTGTT	145	0	0	0	2	7.9192	0	0	0	0.10687
GCATTTTTCCACTGATCCAAATGAGT	145	1	0	0	0	7.9192	0.054032	0	0	0
GTTTTCGCAGCACTCGTTTCATTCCA	143	0	0	0	11	7.80997	0	0	0	0.587785
GAGAGCTAGAACATTTTATTTTCAGA	143	0	0	0	2	7.80997	0	0	0	0.10687
GAAAAGTTTACACCGCTCCATTGTTT	142	0	0	1	1	7.75535	0	0	0.0557683	0.053435
GCGGATAGGAAAATGTATATGAAAGT	141	0	0	1	2	7.70074	0	0	0.0557683	0.10687
GGTGACATTGCGACATAAAGTTGTCC	140	1	0	0	1	7.64612	0.054032	0	0	0.053435
GTCATTTCGATTTTTTGTCTTTATTG	140	0	0	0	1	7.64612	0	0	0	0.053435
GATTCCGGTTTTCCTTCTTCCGTGTT	139	0	0	1	0	7.59151	0	0	0.0557683	0
GAATTCGGTATACCGGTTATTAGTGC	139	0	0	0	0	7.59151	0	0	0	0
GTTTAATCGACATCGTTGCAATGCTA	137	4	0	0	1	7.48228	0.216128	0	0	0.053435
GCGATTCTTTGGATCTTTTCAGCCCG	137	1	1	1	0	7.48228	0.054032	0.0568947	0.0557683	0
GATTCATCGTCGTTCGAGATCTTTAG	136	0	0	0	4	7.42766	0	0	0	0.21374
GAAAATTTATTAGTTGAAAATTATTA	135	0	0	0	20	7.37305	0	0	0	1.0687
GTGGTAGCCTAGTAAATTGGTGTGAT	135	0	0	0	1	7.37305	0	0	0	0.053435
GACAAAGTGACACTTCCTATCTTCTA	134	3	0	0	4	7.31843	0.162096	0	0	0.21374
GAACCTGCTCCGTCTAGAATTAATTC	133	0	0	0	69	7.26382	0	0	0	3.68702
GTAGGTGGCTAGCCGAGACGTTGCAT	133	0	1	0	2	7.26382	0	0.0568947	0	0.10687
GATACGCCACGACGCGAAGATCTTTG	132	0	0	0	6	7.2092	0	0	0	0.32061
GGATTAGGATTTGAGGATTAAGAATA	131	1	0	0	2	7.15459	0.054032	0	0	0.10687
GACTAAACATGAAACAATGATTTTGA	130	1	0	0	15	7.09997	0.054032	0	0	0.801525
GGCATTTTCCCATCCAACTGACTGAC	129	2	0	1	3	7.04536	0.108064	0	0.0557683	0.160305
GTTTAGTTCCATTAGCCAAAAACAGA	129	0	0	1	2	7.04536	0	0	0.0557683	0.10687
GGCTTCCAGTACTTCTTCGATGTCTT	128	0	0	1	3	6.99074	0	0	0.0557683	0.160305
GGACGATTCGGTGTCAACGTACAGTG	128	1	0	0	0	6.99074	0.054032	0	0	0
GAGCTTGTAGTTGATAGGTTGGGTCC	128	0	0	0	0	6.99074	0	0	0	0
GGCAATTAGTGGACATCTGATAGTGG	127	0	0	0	0	6.93613	0	0	0	0
GGTTCATTGTTGAAGTGGAAGAGTCT	126	0	0	0	0	6.88151	0	0	0	0
GTTGGGGCCCTCCATGTTATCGTACG	123	4	1	0	2	6.71767	0.216128	0.0568947	0	0.10687
GTATTAAAAAAACAGTTAAAAAAGGT	123	0	0	0	0	6.71767	0	0	0	0
GAGGTTCGTGTAAACACTTTTTTAAA	122	0	2	1	2	6.66305	0	0.113789	0.0557683	0.10687
GTAGTTGATCCACAAAGTTTTTGATG	122	1	0	0	0	6.66305	0.054032	0	0	0
GTTTCCAAATACCATCATTTTATCGT	121	0	0	0	2	6.60844	0	0	0	0.10687
GTGGATGTGTTGTGTAGGCGGCTAAT	121	0	1	0	1	6.60844	0	0.0568947	0	0.053435
GATCAATGTCAAATTGAAAGCTTTCG	120	1	1	0	5	6.55382	0.054032	0.0568947	0	0.267175
GGCGCAAGTGCGACATAAAGGGAACA	120	0	0	0	1	6.55382	0	0	0	0.053435
GTTGATAAACAACTTCGACATTTCCA	119	1	0	0	3	6.49921	0.054032	0	0	0.160305
GAATGGAATAGAATGAATTGAATTGA	117	0	0	0	2	6.38997	0	0	0	0.10687
GGTTTCATAGAAGTTGGCTCATAATA	117	0	1	1	1	6.38997	0	0.0568947	0.0557683	0.053435
GTTCATCCCGATCCATCATCCCGTTC	117	0	0	0	1	6.38997	0	0	0	0.053435
GCCACCACTCTATCGTTCACAAGGAT	117	1	1	0	0	6.38997	0.054032	0.0568947	0	0
GTTCCGTTGTTAATATAGTGAGTTGG	117	0	1	0	0	6.38997	0	0.0568947	0	0
GTTTCGCGCTGTTTTGCCTGGTTTTT	116	0	0	0	10	6.33536	0	0	0	0.53435
GAGGAGCCAAATATGACGATTGAAAT	116	0	1	0	1	6.33536	0	0.0568947	0	0.053435
GCCAAACATCGGTCATCGGAAAGAGT	116	0	0	0	0	6.33536	0	0	0	0
GAGATTGAAAACCAATAAATTAAAGA	115	0	0	0	10	6.28074	0	0	0	0.53435
GCTTGATCAAAAATGTTTTCCCTGTC	115	0	0	0	0	6.28074	0	0	0	0
GAGTGAATAGTAAACAATAGAACTGA	114	1	0	0	2	6.22613	0.054032	0	0	0.10687
GACTCGTGACATGGCTACGTATAGTT	114	2	0	0	1	6.22613	0.108064	0	0	0.053435
GCGATGGTTGGGTTGGGGTCCAAAAT	112	0	0	0	2	6.1169	0	0	0	0.10687
GCCTCGATGGGCGATTTCGCTTGTGG	112	1	0	0	1	6.1169	0.054032	0	0	0.053435
GTGTTGTGTCGACAACTAATTCCCGA	110	1	0	0	3	6.00767	0.054032	0	0	0.160305
GATCTTGTTCAGAAGTTGCTGTTGTT	110	1	0	0	2	6.00767	0.054032	0	0	0.10687
GCTTTACCAGGTCGATAGACTATCGT	109	2	0	1	2	5.95305	0.108064	0	0.0557683	0.10687
GTGCGGACAATTCATGGGATATGTTA	109	0	0	0	2	5.95305	0	0	0	0.10687
GATAATAATAATTTAAGAATCAAGAG	109	3	1	0	1	5.95305	0.162096	0.0568947	0	0.053435
GAGATCAACGCTAGCTGTGTTCCTTT	109	2	0	0	1	5.95305	0.108064	0	0	0.053435
GTTTCCAGGAAACATTTTAATAGGAA	109	1	0	1	0	5.95305	0.054032	0	0.0557683	0
GTGTTGACTCTGTTTTCGGTGGTTTC	109	2	0	0	0	5.95305	0.108064	0	0	0
GATACGATGTATGTTCGAACTTCGAC	109	1	0	0	0	5.95305	0.054032	0	0	0
GAAAATTTTTTTTTATTTCACGAGGC	107	2	0	2	2	5.84382	0.108064	0	0.111537	0.10687
GGTTGGGGAAACTTCGAAACAGCTTT	107	2	0	1	0	5.84382	0.108064	0	0.0557683	0
GGCTTCCAACTCAATCGCCGGGTAAC	107	1	0	0	0	5.84382	0.054032	0	0	0
GGCTCATGAGAAGTCGGAAAATATCA	106	3	2	0	13	5.78921	0.162096	0.113789	0	0.694655
GGAGTGGTTCATAAAGTGAGTTGCCA	106	0	0	0	0	5.78921	0	0	0	0
GCGTGTCCAAAATTGGATTTTTCCAT	105	1	0	0	8	5.73459	0.054032	0	0	0.42748
GCTTCAAATTCAAGTTTCTTTTCTGC	105	0	1	0	1	5.73459	0	0.0568947	0	0.053435
GAATAGTGTGTGATTTACGAGATTCA	105	1	0	0	1	5.73459	0.054032	0	0	0.053435
GTTGATTATTTTTAGGCGGTATGAGA	105	2	1	0	0	5.73459	0.108064	0.0568947	0	0
GGCGGGACCTCCATGTTAACGGGCAA	105	2	0	0	0	5.73459	0.108064	0	0	0
GTTTAGCTTCGAACAGGTTCTCCTTC	104	1	0	0	2	5.67998	0.054032	0	0	0.10687
GTAGCGTTTTTATTATTCAAATCACT	104	1	0	0	1	5.67998	0.054032	0	0	0.053435
GGCCGAGAAGATTGTTGACTTCCTTC	104	0	0	0	0	5.67998	0	0	0	0
GCAACATTGTCAATTTTAACAAAGTG	103	0	0	0	6	5.62536	0	0	0	0.32061
GTAGACCCAGGTGTAGCGGTATTGGC	103	2	0	0	3	5.62536	0.108064	0	0	0.160305
GAGTGACATCCCTTCTGATCGTGGAA	103	1	0	0	0	5.62536	0.054032	0	0	0
GCCACGTTGAAATCCACATATTTGAA	102	2	0	1	3	5.57075	0.108064	0	0.0557683	0.160305
GGAGACCAGACATGGTGGCACTTGAA	102	2	0	1	3	5.57075	0.108064	0	0.0557683	0.160305
GAATGCGAGTTTAAAAGTTACTATTA	102	2	0	0	2	5.57075	0.108064	0	0	0.10687
GCACAGTAACTGTCCAATGTTGTACC	102	1	0	0	0	5.57075	0.054032	0	0	0
GTTATCATGCGTCTCGGTGGTCCGAA	102	0	0	0	0	5.57075	0	0	0	0
GTAGAGGAACAAAGAGTGGAAAGACA	101	2	0	0	0	5.51613	0.108064	0	0	0
GTCCTTGACCAGTTTTTCCATTGGAG	101	0	0	0	0	5.51613	0	0	0	0
GAACAGAAGTAGACGTGCTCCAGTGT	100	0	0	1	1	5.46152	0	0	0.0557683	0.053435
GGCAAAACCAGTATTTGATATTAACG	100	0	0	0	1	5.46152	0	0	0	0.053435
GTCTTTTTTGTCGTTGATTCTGTTTA	100	0	0	0	0	5.46152	0	0	0	0
GAGTGCCTGGACCAAGGGTCTTCTGA	99	1	0	0	2	5.4069	0.054032	0	0	0.10687
GTTATCGCTATCACTCCGAAAGGCGC	99	0	0	0	0	5.4069	0	0	0	0
GCTAGGAGTGTGATTTCATCGATGAT	98	0	0	1	0	5.35229	0	0	0.0557683	0
GTCTTCTTCAGCTTTTGTTATGTCTT	98	0	0	0	0	5.35229	0	0	0	0
GATATTTATTGGAATATTTAAAACAA	97	0	2	0	24	5.29767	0	0.113789	0	1.28244
GTGCATATTCGTTTAATTGGGCCACT	97	1	0	0	3	5.29767	0.054032	0	0	0.160305
GTTTGGTTCGCGCGCTGAACTTGTCC	96	1	1	0	2	5.24306	0.054032	0.0568947	0	0.10687
GTAGCGTCTGCGGAAGTGGTCTTCTA	96	1	0	0	1	5.24306	0.054032	0	0	0.053435
GGTAGACGTCGTCAAATGCATAGTTT	96	1	0	2	0	5.24306	0.054032	0	0.111537	0
GGCCAGTTTAGTTCCATTAGCCAAAA	96	2	0	0	0	5.24306	0.108064	0	0	0
GTTCTTGTGTAGGATGGTGTTAATGT	95	0	0	0	4	5.18844	0	0	0	0.21374
GCATTTGCTGGTTCAGCCAAGAGTAA	95	0	0	1	0	5.18844	0	0	0.0557683	0
GCTGGATGTTGTTAATGAATTTGATG	95	0	0	0	0	5.18844	0	0	0	0
GGATACGCCAAAGCACAATTGTCTGG	95	0	0	0	0	5.18844	0	0	0	0
GTTTTAAAAGACTTGGGGATTCCATC	95	0	0	0	0	5.18844	0	0	0	0
GTTTTTTATATCGATATGTTTATTGA	94	0	0	0	6	5.13383	0	0	0	0.32061
GACCTCTGAAGCGCGCGGTTTGGTCC	94	0	0	0	0	5.13383	0	0	0	0
GGGTGACATGGAGATTAGATAACAAA	94	0	0	0	0	5.13383	0	0	0	0
GTGTGGGGTCGCATAGAGATCAACGC	93	0	0	0	18	5.07921	0	0	0	0.96183
GCTCGTGGCGGAGCCCGGTGTTGTAC	93	3	0	0	2	5.07921	0.162096	0	0	0.10687
GCTTCTTTGCAATGTGTTTATTTTGA	93	0	0	0	2	5.07921	0	0	0	0.10687
GAAAAAATAAATTTTATTTGTTTAAA	92	0	0	0	23	5.0246	0	0	0	1.22901
GCTTTGTTCCGGACAGAGAGCGCAGT	92	1	1	0	1	5.0246	0.054032	0.0568947	0	0.053435
GATTAGCATCTGGTTTGTAATGGTTG	92	0	0	0	0	5.0246	0	0	0	0
GACAATCAAATTCTTCTGATTATGGC	91	0	0	0	7	4.96998	0	0	0	0.374045
GGCTTGTCGTAGTTTTCGTTGTACCA	91	2	1	0	1	4.96998	0.108064	0.0568947	0	0.053435
GGGAGGGATGCGAAATAAATATTTTA	91	2	1	0	1	4.96998	0.108064	0.0568947	0	0.053435
GCTTTCCGTTGTCCGTGATGCTATAC	90	1	1	0	25	4.91537	0.054032	0.0568947	0	1.33588
GTCCATATCATCGTGGTCAAGTACAG	90	0	0	0	5	4.91537	0	0	0	0.267175
GATAAATTAGATGATCATGACGGTCA	90	0	0	0	1	4.91537	0	0	0	0.053435
GATTTTCTTCTTTTCCATTGTTCCTC	90	0	0	0	0	4.91537	0	0	0	0
GTGTCAGTGACTTATCAAAATAGCAT	89	2	0	1	2	4.86075	0.108064	0	0.0557683	0.10687
GTGTTTTTGGGGTTATTAATGAGATT	89	1	0	0	1	4.86075	0.054032	0	0	0.053435
GTTGAAGTGGAAGAGTCTGAGTTCGG	88	0	0	0	4	4.80613	0	0	0	0.21374
GAATTGGCGTTGAATGTTCACACTGC	88	3	0	0	1	4.80613	0.162096	0	0	0.053435
GCAAGCATAGTGGATTTGGTCGATGC	88	0	0	0	1	4.80613	0	0	0	0.053435
GATCAAAAAATTTGACGTCGGTGTCG	88	0	1	0	0	4.80613	0	0.0568947	0	0
GTAGAAGGATTCATCTGGCATTTCAT	87	1	0	0	9	4.75152	0.054032	0	0	0.480915
GTTCCATCTCAAATATCTGCTTTTCC	87	0	1	0	7	4.75152	0	0.0568947	0	0.374045
GGCGAGTTTACATTTCATCTTACACA	87	1	0	0	1	4.75152	0.054032	0	0	0.053435
GTTCCAAACTGTTGCACATTCTAGAG	87	1	1	0	0	4.75152	0.054032	0.0568947	0	0
GGTGGTAGATCACAGAGATTGTCGAT	87	5	0	0	0	4.75152	0.27016	0	0	0
GATTGTCTCTGGTTTCTTTCCTTATT	86	0	0	1	1	4.6969	0	0	0.0557683	0.053435
GATGTTCTACACTGTTAGAACTGCGC	86	2	0	0	1	4.6969	0.108064	0	0	0.053435
GGCATTGACACTTGGTATCGGATATT	86	0	0	1	0	4.6969	0	0	0.0557683	0
GTCCTAATCGTCCCGATCCTTTCATC	86	1	0	0	0	4.6969	0.054032	0	0	0
GTCATCTTTTTCTTTTTTCCTCATAT	85	0	0	0	9	4.64229	0	0	0	0.480915
GCTTCAATACCGCATCATACTTCAAT	85	1	0	0	1	4.64229	0.054032	0	0	0.053435
GTAGTAGGAAATCCACAGTTTTCGCA	85	0	0	0	0	4.64229	0	0	0	0
GAATAAAGTTTGCTGAAAGTCTAGAA	84	1	0	0	11	4.58767	0.054032	0	0	0.587785
GGTTGGATTAGAAGGTTGGACATCTG	84	2	0	1	1	4.58767	0.108064	0	0.0557683	0.053435
GGTATGAATCATCAAAGAGGTTTCAT	83	0	1	0	2	4.53306	0	0.0568947	0	0.10687
GACGAAGGCATTTCCGTGTTCCAATA	83	2	0	1	0	4.53306	0.108064	0	0.0557683	0
GAGGAAATATTTTTCGTAAAAAACAA	82	0	0	0	3	4.47844	0	0	0	0.160305
GAGGAGCTTGGTCTTTATATGGCTAG	82	1	0	0	0	4.47844	0.054032	0	0	0
GATTGTGTCGGAAAAAGAAAAGAGAT	82	0	0	0	0	4.47844	0	0	0	0
GCCATCTGCCCATTGTGGCGCACAGG	82	0	0	0	0	4.47844	0	0	0	0
GGGTGAGACATGGTATCGAGATATGA	81	1	0	0	14	4.42383	0.054032	0	0	0.74809
GGCTCTCGTTGTTGGGACGTTTTTCT	81	0	2	0	7	4.42383	0	0.113789	0	0.374045
GTTTGGGTTTCCTTCTATACTTGCAA	81	3	0	0	1	4.42383	0.162096	0	0	0.053435
GATTGGTCATGCGCGACTCAATCGCA	81	2	0	0	1	4.42383	0.108064	0	0	0.053435
GTCTTAGTTTCGGGTGTCTTAGCTCC	80	0	1	0	1	4.36921	0	0.0568947	0	0.053435
GGACCGACGAAGGCATTTCCGTGTTC	80	0	0	0	0	4.36921	0	0	0	0
GTACAATTGGTAGTAGGAAATCCACA	79	0	0	1	0	4.3146	0	0	0.0557683	0
GGTTAAATTGTTCGCTTTAAAGTGCA	79	0	0	0	0	4.3146	0	0	0	0
GAGTCGTGTCGTGACGCAGATGAATG	78	3	0	0	1	4.25998	0.162096	0	0	0.053435
GGTCTGCACTTTGAGAATCAAGGCCT	78	0	0	0	1	4.25998	0	0	0	0.053435
GAATATATGTTGATTATTTTTAGGCG	78	1	0	0	0	4.25998	0.054032	0	0	0
GATCTCGTTCCAATTCAACTCCAGAC	78	1	0	0	0	4.25998	0.054032	0	0	0
GAGTTGGTACAATTTTATAAATTTAA	77	1	0	0	2	4.20537	0.054032	0	0	0.10687
GATGGCAAGGTTGAGACTCAAATGAC	77	0	0	0	2	4.20537	0	0	0	0.10687
GCGTTTTTATTATTCAAATCACTGGC	77	1	0	0	0	4.20537	0.054032	0	0	0
GTTTCTGATTATTAGTGTTGTTCACA	77	0	0	0	0	4.20537	0	0	0	0
GTAACTTCAAATGTTTTTACTGTCCA	76	0	0	0	3	4.15075	0	0	0	0.160305
GCGTGATTCTTCTCGACAAACTGGTA	76	1	0	0	1	4.15075	0.054032	0	0	0.053435
GACCTTTATCCATTCTTGAACATCGC	76	0	0	0	1	4.15075	0	0	0	0.053435
GTTTGCAGAGGTCTTGATCAATGTGA	76	0	0	0	1	4.15075	0	0	0	0.053435
GCCATAGACTCTAGCAGAGTGTCGAG	76	1	0	0	0	4.15075	0.054032	0	0	0
GACTGTTTTTACAATTACACGACTAG	76	0	0	0	0	4.15075	0	0	0	0
GATGTCTTCACCATTAAAACTTGTTC	76	0	0	0	0	4.15075	0	0	0	0
GCGTCTGCGGAAATGTTCTTCTACTG	76	0	0	0	0	4.15075	0	0	0	0
GCGGTATGAGAGGGATTCTTTAAAAG	75	0	0	0	1	4.09614	0	0	0	0.053435
GGTAGAACAATGGGGACGATAACTGT	75	0	1	0	0	4.09614	0	0.0568947	0	0
GTACAGATCAAACTTCTTGACGTTTC	75	1	0	0	0	4.09614	0.054032	0	0	0
GAGAATTTCGGAATGTTCGTTTGAAT	74	1	0	2	2	4.04152	0.054032	0	0.111537	0.10687
GCATATTCGTTTAATTGGGCCACTGG	74	3	0	0	1	4.04152	0.162096	0	0	0.053435
GACAAGCTCTCACTGCAATTCACGGG	74	0	0	0	0	4.04152	0	0	0	0
GTATTATCAGAGTACAGTGTCATATC	74	0	0	0	0	4.04152	0	0	0	0
GCATGCGACGGATCAGTGTTGCCACT	73	1	0	0	2	3.98691	0.054032	0	0	0.10687
GAGTAGTCTGATAGAGTGGTATAGAT	73	0	0	0	1	3.98691	0	0	0	0.053435
GCCGTGTTGAAAGATCACCTAGACGG	73	2	0	0	0	3.98691	0.108064	0	0	0
GTCCAGGAAACCGAGCATTGGTCTCA	73	1	0	0	0	3.98691	0.054032	0	0	0
GAACCGCACAAATTATCCAAATTAAC	72	1	0	0	5	3.93229	0.054032	0	0	0.267175
GGTTATTTATCAAATTGTTTCCTTCA	72	0	0	0	3	3.93229	0	0	0	0.160305
GTAAGGAACAAGCTGTCAGTTGTCTT	72	0	0	0	1	3.93229	0	0	0	0.053435
GTGTCGAAGAAGATTGGTAGAGTGCG	72	1	1	0	0	3.93229	0.054032	0.0568947	0	0
GAGGGGATAAGAGCTCGTCCGATGGC	72	1	0	0	0	3.93229	0.054032	0	0	0
GCTTGAGGTGTGGAACAACAAATTTT	71	0	0	0	13	3.87768	0	0	0	0.694655
GTCCAGTAGTTCCTGAATATTAGGCA	71	0	0	0	0	3.87768	0	0	0	0
GTTTTCAGCACTTAAGCATCAAAATA	70	0	0	0	33	3.82306	0	0	0	1.76336
GCTTCAAAATTATAGTAACTTCTCAT	70	0	0	0	3	3.82306	0	0	0	0.160305
GCTCTTCTTTCAGCATTCACTTTCCG	70	3	0	0	2	3.82306	0.162096	0	0	0.10687
GTGTGCCTATCCAATATTTATTGTCG	70	0	0	1	0	3.82306	0	0	0.0557683	0
GATTCGTAATGGTAAAGGTAAGGAAA	70	3	0	0	0	3.82306	0.162096	0	0	0
GGTATTTGAATACTTTTATTGAGTCG	70	0	0	0	0	3.82306	0	0	0	0
GAAACGGTAGATTATTTTCAATCGCA	69	0	0	1	2	3.76845	0	0	0.0557683	0.10687
GGAAGATTTCTAAGATTCTCGACCAC	69	0	1	0	1	3.76845	0	0.0568947	0	0.053435
GGAATGGTTGGATTAGAAGGTTGGAC	69	1	0	0	0	3.76845	0.054032	0	0	0
GTGTCGACAACTAATTCCCGAATCTC	68	0	0	1	65	3.71383	0	0	0.0557683	3.47328
GATAAGAATGAACTTTATTATATGAA	68	1	0	1	3	3.71383	0.054032	0	0.0557683	0.160305
GCATCAGAAGGCTTGGCCTTCTTCGG	68	0	1	0	0	3.71383	0	0.0568947	0	0
GTTTCTAAGTTTATTTTCCGATGGTT	68	1	0	0	0	3.71383	0.054032	0	0	0
GAGAATGAGAGAAGGTACTTTTGATG	68	0	0	0	0	3.71383	0	0	0	0
GGTGGTTTAGTATTTTGCTGAGTAAA	68	0	0	0	0	3.71383	0	0	0	0
GTGTTTATGGTTATGCTTGAATGAGC	68	0	0	0	0	3.71383	0	0	0	0
GTCCTTTGGAATTCCCAGTCGAAAAA	67	1	0	0	48	3.65922	0.054032	0	0	2.56488
GGGGGTATATATGGGTTCTAAGATCA	67	0	0	0	2	3.65922	0	0	0	0.10687
GTTTGTAGTTTTGTATGATGTCGTTC	67	0	1	0	0	3.65922	0	0.0568947	0	0
GATAGAATAGAATGAGAGCTCATACC	66	1	0	0	4	3.6046	0.054032	0	0	0.21374
GATATCTTGAAAAAATCCAAAGCTTT	66	0	0	0	1	3.6046	0	0	0	0.053435
GAGGACAATGCCGGTAACCTCCAGAG	66	2	0	1	0	3.6046	0.108064	0	0.0557683	0
GCAAACTATTGGTAGTTGGAACAATG	66	1	0	0	0	3.6046	0.054032	0	0	0
GTTTGTTGGTAATTGAGAGCAACTCC	66	1	0	0	0	3.6046	0.054032	0	0	0
GGCATGTCTCTTAATAGAAATATTCA	65	1	0	0	0	3.54999	0.054032	0	0	0
GTTAGGGAGTTTGTCGGAGACTTCAC	64	2	0	0	37	3.49537	0.108064	0	0	1.9771
GATATTTAAAATCATGATATATTTAA	64	3	0	0	7	3.49537	0.162096	0	0	0.374045
GCTTTTGAAGAACTTGGTTTGTTCCG	63	2	0	0	1	3.44076	0.108064	0	0	0.053435
GATTAGAAGCGGTCTAGATGTTATGT	63	0	0	0	1	3.44076	0	0	0	0.053435
GAATCCATCGATCCATCCCGATTCAT	63	0	0	1	0	3.44076	0	0	0.0557683	0
GTCGGTGGAACCTCCATGTTAACATA	62	1	0	0	1	3.38614	0.054032	0	0	0.053435
GAATTCAATCAATAGACGATGCTGTC	62	0	0	0	1	3.38614	0	0	0	0.053435
GAGAGAATTTTTTAACATGGCGTTTG	62	0	0	0	1	3.38614	0	0	0	0.053435
GGCGGAGCTCGGTTGTGTACGACCGG	62	1	0	0	0	3.38614	0.054032	0	0	0
GTGGTGATTTGTCCTGTGACAGTAGT	62	1	0	0	0	3.38614	0.054032	0	0	0
GCCAGAAACCGTTGATTACATGTACA	62	0	0	0	0	3.38614	0	0	0	0
GTCACAATTGAATTATCGAATTTATA	61	1	0	0	6	3.33153	0.054032	0	0	0.32061
GTAAGTCGTATTAGTTCTGAAAAATT	61	0	0	0	6	3.33153	0	0	0	0.32061
GTTTGAATCCAAAAAAGTAAGCATGG	61	0	0	0	2	3.33153	0	0	0	0.10687
GTTCCTCGTTTGGATATGTAGAAGAG	61	1	0	0	1	3.33153	0.054032	0	0	0.053435
GACGAAGAGGATATTGCAGTCTTGTG	61	0	0	0	1	3.33153	0	0	0	0.053435
GGATACATCCGATCAAAAAATTTGAC	61	0	0	0	1	3.33153	0	0	0	0.053435
GATCCATCGTCGAGTGCTTGTCTTGT	61	1	0	0	0	3.33153	0.054032	0	0	0
GTCTAACTGTCTGCGTATCTAGCTGC	61	0	0	0	0	3.33153	0	0	0	0
GCATCCATGCAAGCATAGTGGATTTG	60	0	0	0	1	3.27691	0	0	0	0.053435
GCAGATGAATGCCTGATATTTCAATC	60	0	0	0	0	3.27691	0	0	0	0
GTAGGATGGTGTTAATGTTCGGTATT	60	0	0	0	0	3.27691	0	0	0	0
GAGAAAATATGTTTATCTAAGAGAGA	59	1	1	0	6	3.2223	0.054032	0.0568947	0	0.32061
GGCTCCATCAATGTAAGGACAGAATT	59	0	0	0	4	3.2223	0	0	0	0.21374
GAATCTTCTGCTCCATTCTATGTCAC	59	0	0	0	3	3.2223	0	0	0	0.160305
GATCTTTTGATTTCTCAGGAAATATT	59	0	1	1	2	3.2223	0	0.0568947	0.0557683	0.10687
GACTTCTCGTCTTTCAGGTTCCGTGC	59	0	0	0	1	3.2223	0	0	0	0.053435
GAGTTTCCACTGTCTTTTCTTTTGTC	59	0	0	0	1	3.2223	0	0	0	0.053435
GCTTTTGTTATGTCTTCTGTTGGATC	59	1	0	0	0	3.2223	0.054032	0	0	0
GAGGCTGTGTTGTGTCGACAACTAAT	59	0	0	0	0	3.2223	0	0	0	0
GGGGTGTCTTAGTTGCACGTTGTAGC	59	0	0	0	0	3.2223	0	0	0	0
GTTACATTCTCCTCAGTTGCTGTTTC	58	0	0	0	4	3.16768	0	0	0	0.21374
GAGTTATTGCAAAACTAAGCTATTTC	58	0	0	0	1	3.16768	0	0	0	0.053435
GACCACCGGTCCGGAGTTTGTGGGTT	57	263	39	18	117	3.11306	14.2104	2.21889	1.00383	6.2519
GAAGACTGTGTCGATCTGCTTCTTTC	57	0	0	0	6	3.11306	0	0	0	0.32061
GAATTTTTGTTTATGAATTGTTCCTT	57	0	0	0	3	3.11306	0	0	0	0.160305
GATAAACAACTTCGACATTTCCAAAA	57	1	0	0	2	3.11306	0.054032	0	0	0.10687
GCGTGAATTTGATTGTATAACTGTAG	57	6	2	1	1	3.11306	0.324192	0.113789	0.0557683	0.053435
GTTGCAATTATATACAAAAGTTCAGT	57	0	0	0	1	3.11306	0	0	0	0.053435
GTTTTATAAGATTAATGGCAAGGGGG	57	0	1	0	0	3.11306	0	0.0568947	0	0
GCAGCCGGATGCCATATCGCCAGAAG	57	1	0	0	0	3.11306	0.054032	0	0	0
GAATCGAGCTGTCGGTTACGTGTGGT	57	0	0	0	0	3.11306	0	0	0	0
GACTATCGTGAAGGACAATCTGGTAT	57	0	0	0	0	3.11306	0	0	0	0
GAACCATTTCTGAGAAGTCCCAGTGC	56	3	0	0	1	3.05845	0.162096	0	0	0.053435
GAACAAGTTGGTGAAAACTGAACACA	56	1	0	0	1	3.05845	0.054032	0	0	0.053435
GCGGTCCAGCTACCAATTTACTTTAG	56	0	0	0	1	3.05845	0	0	0	0.053435
GAAGTTTCTGTTTCTGTTTGATGAAG	56	1	0	0	0	3.05845	0.054032	0	0	0
GCTCCACATACTACTGAAAGTCGTCC	56	0	0	0	0	3.05845	0	0	0	0
GGTTAAAAAAGGACCCCTACTCTACA	56	0	0	0	0	3.05845	0	0	0	0
GTCCATCAGTCTGTTGATTCCGGCAA	56	0	0	0	0	3.05845	0	0	0	0
GTTGGGGGAAAGATCAATCAATCAAT	55	0	0	0	4	3.00383	0	0	0	0.21374
GGTTTCACCAATCGGACGATGTTTTT	55	0	0	1	1	3.00383	0	0	0.0557683	0.053435
GATCACAATTTTCGCTTTCATTTCTG	55	0	0	0	1	3.00383	0	0	0	0.053435
GTTCCGTCTAAATTCCAGAGTCAGTA	55	0	0	0	1	3.00383	0	0	0	0.053435
GCCCCATTTGCCTCAAAATTTGATTG	55	0	0	1	0	3.00383	0	0	0.0557683	0
GGATGTAAGGTTTGAGTTAGAAGATA	55	1	0	0	0	3.00383	0.054032	0	0	0
GGGTTTCCTTCTATACTTGCAAGATG	55	1	0	0	0	3.00383	0.054032	0	0	0
GACGATTGAAATCCTAAGTAGAGGAA	55	0	0	0	0	3.00383	0	0	0	0
GGCATGTGTTTCTTGATTGAAATTTT	55	0	0	0	0	3.00383	0	0	0	0
GTGATTCGGCTACAATACATTCCATA	55	0	0	0	0	3.00383	0	0	0	0
GGAACCCTTTCGACGATGTTGTACAC	54	0	0	0	57	2.94922	0	0	0	3.0458
GAGAAGAATATTTATCAAAACTTAAA	54	1	0	1	3	2.94922	0.054032	0	0.0557683	0.160305
GTTGTTCCTTTGCTGATCTGGCATGT	54	0	0	0	1	2.94922	0	0	0	0.053435
GTCTTCTAAAAGGTTGGAAATTGCGG	54	0	1	0	0	2.94922	0	0.0568947	0	0
GATGATAATGAGTCGTGTCGTGACGC	54	0	0	0	0	2.94922	0	0	0	0
GATTTTTGAACCATTCCGCTGTCCGT	54	0	0	0	0	2.94922	0	0	0	0
GCAAAACTCTCTCTACGTGACTCTGT	54	0	0	0	0	2.94922	0	0	0	0
GCATTCACTTTCCGAGGTTCGTGTAA	54	0	0	0	0	2.94922	0	0	0	0
GGCTCCCTCAATGTATGGACGAAATT	53	0	0	0	12	2.8946	0	0	0	0.64122
GTTTGTAATGGTTGTATTTCGAATTC	53	1	0	0	11	2.8946	0.054032	0	0	0.587785
GAAGGATTCATCTGGCATTTCATCAA	53	0	0	0	4	2.8946	0	0	0	0.21374
GTCTCGTTGGTGAAATGGAATAGTCT	53	0	1	0	3	2.8946	0	0.0568947	0	0.160305
GCTTCCTCTCGCTTTCTTTTTTTGGT	53	0	0	0	2	2.8946	0	0	0	0.10687
GTTCTTTCCCTTTAATAATCTTTTCC	53	0	1	0	1	2.8946	0	0.0568947	0	0.053435
GTTGACTCTCCATCGGTTCTTATTTT	53	0	0	0	1	2.8946	0	0	0	0.053435
GTTTCGTTTGTTCGTTCTACCGTTTC	53	0	0	0	1	2.8946	0	0	0	0.053435
GTTTTTCGGCTTCCTTCGCCCTTTTC	53	0	0	0	1	2.8946	0	0	0	0.053435
GGTATACCGGTTATTAGTGCCATTTT	53	0	0	0	0	2.8946	0	0	0	0
GCACTTTTTTCACCAAGAACGAAACC	52	0	0	0	180	2.83999	0	0	0	9.6183
GCCAAGATCCAGAATACTCAGGTTGT	52	1	0	0	10	2.83999	0.054032	0	0	0.53435
GTGACTGATCCAGATCGGCTCTGGAG	52	1	0	0	1	2.83999	0.054032	0	0	0.053435
GGCATTGATCTTGGTTGCAGGTTCAG	52	0	0	0	1	2.83999	0	0	0	0.053435
GGTATCGGTCAAGTGCATTTCATATT	52	0	0	0	1	2.83999	0	0	0	0.053435
GTAACTTCTCATTGGGTAAAAATATA	52	0	0	0	1	2.83999	0	0	0	0.053435
GGCATTAGTTTATATGGCTTTTTATA	52	0	1	0	0	2.83999	0	0.0568947	0	0
GGCCGATGCGGGGAAAGTGTACACGT	52	2	0	0	0	2.83999	0.108064	0	0	0
GCTTATTCAATTGATGTTCTACACTG	52	1	0	0	0	2.83999	0.054032	0	0	0
GAAACCTCCACGGAACCATTTCTGAG	52	0	0	0	0	2.83999	0	0	0	0
GAACAGATATGGTGACTTTTGTTGAC	52	0	0	0	0	2.83999	0	0	0	0
GATGGAAAAGTTTGAGATTCCGCTCA	52	0	0	0	0	2.83999	0	0	0	0
GTTGTTAATATAGTGAGTTGGCATTT	51	0	0	0	8	2.78537	0	0	0	0.42748
GCAAAACCAGTATTTGATATTAACGA	51	0	0	0	3	2.78537	0	0	0	0.160305
GTATTAAATTTTACAACGGTCATGAT	51	0	0	0	3	2.78537	0	0	0	0.160305
GTGCATGATGATTTATTGAAGGAAAA	51	2	0	0	2	2.78537	0.108064	0	0	0.10687
GTTCCGGGTTGAAAAAAATGTTTTCA	51	0	0	0	2	2.78537	0	0	0	0.10687
GAAGTTCATATCTTGTGAAATCGTTG	51	0	0	1	1	2.78537	0	0	0.0557683	0.053435
GTTCTACACCGCTGATGCGTTGCCAT	51	1	0	0	1	2.78537	0.054032	0	0	0.053435
GGCGAGGAGACCAGACACGGTGGCAC	51	0	0	0	1	2.78537	0	0	0	0.053435
GGCGTACAAGCTTTTTGTTGGTAGTC	51	0	0	0	1	2.78537	0	0	0	0.053435
GATGATTTATTGAAGGAAAAAAGATG	51	1	0	0	0	2.78537	0.054032	0	0	0
GAAGGGAAAACTGTATTACGGTGGAG	51	0	0	0	0	2.78537	0	0	0	0
GGGTTTCTAGGTGCAACAAAACATTT	51	0	0	0	0	2.78537	0	0	0	0
GTATGCAAAAGCCACTTTTTCTCAAA	51	0	0	0	0	2.78537	0	0	0	0
GTGGCCTCTCTGCTTTTCCCGTACCG	50	0	0	0	22	2.73076	0	0	0	1.17557
GACACTACCAAGGAGAGAATTGTCAG	50	0	1	0	2	2.73076	0	0.0568947	0	0.10687
GCGTCATCCCACATTTTCAATATCCT	50	0	0	0	2	2.73076	0	0	0	0.10687
GTTGCCAGTTGGTAGATTTATTTCCA	50	0	0	0	2	2.73076	0	0	0	0.10687
GGTCAAATCGTCGTGTTCCATGCAGA	50	0	0	0	1	2.73076	0	0	0	0.053435
GTAAGATTCGTAATGGTAAAGGTAAG	50	0	0	0	0	2.73076	0	0	0	0
GTGATTGCAATCAGTATATCGTCCTG	50	0	0	0	0	2.73076	0	0	0	0
GAGAGAATTTTTTAACATGGCGTTAG	49	0	0	0	9	2.67614	0	0	0	0.480915
GGTGGCTAGCCGAGACGTTGCATGTG	49	1	0	0	2	2.67614	0.054032	0	0	0.10687
GTTCCGGACAGAGAGCGCAGTATTAG	49	0	0	0	2	2.67614	0	0	0	0.10687
GCTTTGTTCGCAGGTACGGGATGTCC	49	1	1	0	1	2.67614	0.054032	0.0568947	0	0.053435
GCGTCTGCGGAAGTGGTCTTCTACCG	49	2	0	0	1	2.67614	0.108064	0	0	0.053435
GTTTAGCCTCACCGGATCCTTTGATT	49	1	0	0	0	2.67614	0.054032	0	0	0
GAGCATTTGAGCGAAGGGATGGTCTA	49	0	0	0	0	2.67614	0	0	0	0
GAGGCTCCTACAAAGTACAATTGGTA	49	0	0	0	0	2.67614	0	0	0	0
GATGACTAATCGAGATGTATTGTCCA	49	0	0	0	0	2.67614	0	0	0	0
GTTTCATTCCAGAACGTGATTTTTTC	48	0	0	0	2	2.62153	0	0	0	0.10687
GGTGATTTGTCCTGTGACAGTAGTGA	48	1	0	0	0	2.62153	0.054032	0	0	0
GTTCAGAATTTTCGGATCCACAATTG	48	1	0	0	0	2.62153	0.054032	0	0	0
GTCTGGTTTAATCGTTGAGTTTTTAA	48	0	0	0	0	2.62153	0	0	0	0
GTTTCGTGATATCGGTCAAGTGAGTA	48	0	0	0	0	2.62153	0	0	0	0
GGGCGTTGTATACGAACTGCTTTTTT	47	0	0	0	15	2.56691	0	0	0	0.801525
GTCTTGGAACCCGCAAATCTGGAACT	47	0	0	0	2	2.56691	0	0	0	0.10687
GCTTCTGTTCATTGAGTTTTCTATTA	47	0	0	0	1	2.56691	0	0	0	0.053435
GTGCTGCCTTAGAAGATTTACTGTGG	47	0	0	0	1	2.56691	0	0	0	0.053435
GTTCATAGTCACTCCCTTTGCCTTAA	47	0	1	0	0	2.56691	0	0.0568947	0	0
GATTCTACTCGAAGACTTCTTGAATC	47	1	0	0	0	2.56691	0.054032	0	0	0
GGCTTCATCGTCCGATATTGGCTCGC	47	1	0	0	0	2.56691	0.054032	0	0	0
GAACTCTTTATATGTTTATTATTGCT	47	0	0	0	0	2.56691	0	0	0	0
GAAGTCTGTTCCCAACAACATTTCGG	47	0	0	0	0	2.56691	0	0	0	0
GAGTTTTTGTCGCGCTCTCGAGGCAG	47	0	0	0	0	2.56691	0	0	0	0
GCAATTTTCCCGTCGTATCTTTGTCG	47	0	0	0	0	2.56691	0	0	0	0
GTTCACTTCCTCTTGTTTTCTTTTCA	47	0	0	0	0	2.56691	0	0	0	0
GTTGAAAGCATCGGTCAATTGTTGTG	47	0	0	0	0	2.56691	0	0	0	0
GATATTGCATTATTTAGATAAATTAT	46	0	0	0	26	2.5123	0	0	0	1.38931
GCTGAGTGTTTCTGTTGCGATTATTA	46	1	0	1	7	2.5123	0.054032	0	0.0557683	0.374045
GTTCAGCCAAGAGTAAGTCGTTTTAG	46	0	0	0	2	2.5123	0	0	0	0.10687
GATGGTTTTTATTTATTGTTAAAGAA	46	0	0	0	1	2.5123	0	0	0	0.053435
GATTTTGGTGACTGACCTCTTCTGAG	46	1	0	0	0	2.5123	0.054032	0	0	0
GGCTTTCCGGTTTCATAGAAGTTGGC	46	0	0	0	0	2.5123	0	0	0	0
GTTGTTGGATAATTGAATGATTCCGG	46	0	0	0	0	2.5123	0	0	0	0
GTGAAAATCAGACACCAAAAATACAA	45	0	0	0	48	2.45768	0	0	0	2.56488
GGTTTTCCTTCTTCCGTGTTGATAAA	45	0	0	0	11	2.45768	0	0	0	0.587785
GTTTACACCGCTCCATTGTTTTAGCA	45	0	1	0	5	2.45768	0	0.0568947	0	0.267175
GTATTGTCAGGTCTCTGGTGTTGGTA	45	2	0	0	0	2.45768	0.108064	0	0	0
GATTGTACTGGTGTCGTGATGTTGTT	45	0	0	0	0	2.45768	0	0	0	0
GTTTTTAATCGTTGGTCGTAGTTAAG	45	0	0	0	0	2.45768	0	0	0	0
GTAGACAACGTTTCTTATAAAAATCC	44	0	0	0	8	2.40307	0	0	0	0.42748
GGTCTGGTGAGTATTTCCAATTTTTT	44	2	0	0	1	2.40307	0.108064	0	0	0.053435
GACTTGATTTTAGAAGTGACGGATGT	44	1	0	0	1	2.40307	0.054032	0	0	0.053435
GGCGATTTCGTTCGGGCTTGTGTCTT	44	0	0	0	1	2.40307	0	0	0	0.053435
GTGTAGGATGGTGTTAATGTTCGGTA	44	0	1	0	0	2.40307	0	0.0568947	0	0
GTCCAGAGGCATATGAGCATTTCGTG	44	1	0	0	0	2.40307	0.054032	0	0	0
GTTTGAATGCGGTGTCGAGAATGATT	44	1	0	0	0	2.40307	0.054032	0	0	0
GATAGTTCACTTGATCAAGGATGTTG	44	0	0	0	0	2.40307	0	0	0	0
GATTTTTCCTGGCATGTTGAAAGCAT	44	0	0	0	0	2.40307	0	0	0	0
GCTCGATTTTTGAACCATTCCGCTGT	44	0	0	0	0	2.40307	0	0	0	0
GTTCCTCTTACGGATGTAGAAGAAGA	44	0	0	0	0	2.40307	0	0	0	0
GCTCGAACATCTAATCGTTGTAGCTC	43	0	0	0	2	2.34845	0	0	0	0.10687
GACTTTTAAAATGATTTATTTCCCGC	43	1	0	0	1	2.34845	0.054032	0	0	0.053435
GTCATCTCTGTTCGTTTTGGTGTGAC	43	1	0	0	1	2.34845	0.054032	0	0	0.053435
GTTACCGCATAGGCGGGTTTCAGTGG	43	1	0	0	1	2.34845	0.054032	0	0	0.053435
GCAATATGAAAATTCGGGGAATTCGG	43	0	0	0	1	2.34845	0	0	0	0.053435
GGCTCGATTTTTGAACCATTCCGCTG	43	0	0	0	1	2.34845	0	0	0	0.053435
GTATCACACCTCTGATAAAGATGTCA	43	0	1	0	0	2.34845	0	0.0568947	0	0
GAAGGTTATTCGGCAAATGCGGGCCA	43	0	0	0	0	2.34845	0	0	0	0
GGAAAAGAGTTGAGGGTGTTCAGTCT	43	0	0	0	0	2.34845	0	0	0	0
GGTGTCATGGGCGTGTCCAGAGGGCG	43	0	0	0	0	2.34845	0	0	0	0
GTTGAATCTTGCTCGGCGAATTTCTT	42	0	0	0	4	2.29384	0	0	0	0.21374
GAAACCACTTTGGATGATGGCTTCTC	42	1	0	0	1	2.29384	0.054032	0	0	0.053435
GGCGAGGAGACCAGACATGGTGGCAC	42	0	0	0	1	2.29384	0	0	0	0.053435
GTTTTTGATGAATCGTCGATAGAAAG	42	0	0	0	1	2.29384	0	0	0	0.053435
GTGAACAAGTAACCAAGAAATTTAAG	42	0	0	1	0	2.29384	0	0	0.0557683	0
GGATAATAAATACTCTGTGCTTGCCC	42	1	0	0	0	2.29384	0.054032	0	0	0
GAACTGGAAAGTCGAGTTGTCCACAA	42	0	0	0	0	2.29384	0	0	0	0
GAGGAGGAAGCGATAGCTATACTTCA	42	0	0	0	0	2.29384	0	0	0	0
GCCTTGATTTGTCCGCACATATTCGA	42	0	0	0	0	2.29384	0	0	0	0
GGATGGCAGCCGATGTGAATGAAGAG	42	0	0	0	0	2.29384	0	0	0	0
GTTTTCTTAACTTGATTGCGTTCATA	42	0	0	0	0	2.29384	0	0	0	0
GTAAAAAATTTATTTGGGAAACAAAA	41	0	1	1	6	2.23922	0	0.0568947	0.0557683	0.32061
GTGAAACGGAATCGCTGTCCCGGACA	41	1	0	0	2	2.23922	0.054032	0	0	0.10687
GCAGCAGAGATCTGAAATCAACAGTG	41	0	0	0	2	2.23922	0	0	0	0.10687
GGAGACCAGACACGGTGGCACTTGAA	41	0	0	0	2	2.23922	0	0	0	0.10687
GGCACCTGGTCCGTCCATAAACAATA	41	1	0	0	1	2.23922	0.054032	0	0	0.053435
GATTCATTGACAAAAAATAAAAAAAT	41	0	0	0	1	2.23922	0	0	0	0.053435
GGTGCATGCATATGCTAGACGAAGAG	41	0	0	0	1	2.23922	0	0	0	0.053435
GTGTAAAATAATGGAAAACATATGTT	41	0	0	0	1	2.23922	0	0	0	0.053435
GACAATCTGTCTAACTGTCTGCGTAT	41	1	0	1	0	2.23922	0.054032	0	0.0557683	0
GAATGACATTAGGGTTTCTTCTATCG	41	1	0	0	0	2.23922	0.054032	0	0	0
GATTCATAACCCGTTGGAATGTAAGT	41	1	0	0	0	2.23922	0.054032	0	0	0
GGAGAAGCAGGCACACATTGAGGCAA	41	1	0	0	0	2.23922	0.054032	0	0	0
GAAAATTAAATTTTTTTTAATCCATA	41	0	0	0	0	2.23922	0	0	0	0
GTACTTGCTCCACGCTAACGAAATAC	40	0	0	0	12	2.18461	0	0	0	0.64122
GGTTTACTGTTCTCGGCTTCATTAAC	40	0	0	0	5	2.18461	0	0	0	0.267175
GTTTTATTATATTTATTATGTTTTGA	40	0	0	0	5	2.18461	0	0	0	0.267175
GGACGAGGAGAGATGTTTGAATCACC	40	0	0	0	1	2.18461	0	0	0	0.053435
GGAAGTCGAGGAGCCAAATATGACGA	40	3	0	0	0	2.18461	0.162096	0	0	0
GCCTTTCAGGTTCCGTGCGGAACAAG	40	1	0	0	0	2.18461	0.054032	0	0	0
GTTGAGGATTTCACGGAGGCTTAGTC	39	0	0	0	37	2.12999	0	0	0	1.9771
GACTCTAGCAGAGTGTCGAGCATCTC	39	0	1	0	3	2.12999	0	0.0568947	0	0.160305
GATATAAAATTTTTTTTTAATCCAAT	39	0	0	0	2	2.12999	0	0	0	0.10687
GAATTTTTCAATTGCTAGTAATTTGG	39	0	0	0	1	2.12999	0	0	0	0.053435
GACGGAGGTTGGCTCATGAGAAGTCG	39	0	0	0	1	2.12999	0	0	0	0.053435
GGAATGTGATGAATTGAATAAATGTT	39	0	0	0	1	2.12999	0	0	0	0.053435
GTTTCACCAATCGGACGATGTTTTTT	39	0	0	0	1	2.12999	0	0	0	0.053435
GAAATTTTTCGTGGTTCAATTGGAAC	39	0	0	1	0	2.12999	0	0	0.0557683	0
GTCCCCTCTTGGATGGTTAGGGACTA	39	1	0	0	0	2.12999	0.054032	0	0	0
GAATAAAATTAATAATGTCACAATGT	39	0	0	0	0	2.12999	0	0	0	0
GAGGTGTTGTAGACATATGGTGCGGT	39	0	0	0	0	2.12999	0	0	0	0
GCTTGCTCCTCGTTTTGGAAATGGAA	39	0	0	0	0	2.12999	0	0	0	0
GTATTTTTTCACGATCTCATCCAACT	39	0	0	0	0	2.12999	0	0	0	0
GTTGGAAATAGTTGTTATAGTCAGCT	39	0	0	0	0	2.12999	0	0	0	0
GTTTGCAACAACTTTCAGATTGAGAG	39	0	0	0	0	2.12999	0	0	0	0
GCTTCAAGTTCTATTGCCGGATATCC	38	0	0	0	68	2.07538	0	0	0	3.63358
GGATCGGTTTGTATTCCATCTTTCGA	38	1	0	0	4	2.07538	0.054032	0	0	0.21374
GGAACTTTTAAACTAGGTAGGTTAAA	38	0	0	0	1	2.07538	0	0	0	0.053435
GCATTTGCTGGTTCAGCCAAGGAGTA	38	0	1	0	0	2.07538	0	0.0568947	0	0
GAGATTTGATGTTTCAGCAATGCCAG	38	0	0	0	0	2.07538	0	0	0	0
GAGGGATTCTTTAAAAGTAGCGTTTT	38	0	0	0	0	2.07538	0	0	0	0
GCGAGTTTCTGATTATTAGTGTTGTT	38	0	0	0	0	2.07538	0	0	0	0
GTCAAATCAAGTACGATTGGCTGGCG	38	0	0	0	0	2.07538	0	0	0	0
GTAAAGGCGACGGGCAATGATAAGCC	37	0	0	0	35	2.02076	0	0	0	1.87023
GGCAGCTGCTCTTTTTGCTATCATCT	37	0	0	0	2	2.02076	0	0	0	0.10687
GTTTCTCATTTTTCCTCAATCTCGGC	37	0	0	0	1	2.02076	0	0	0	0.053435
GATCGGTTTGTATTCCATCTTTCGAT	37	1	0	0	0	2.02076	0.054032	0	0	0
GTGCGGAACAAGTGGAACTTTGCTGC	37	1	0	0	0	2.02076	0.054032	0	0	0
GAGTAATTCAGGGTCATGTTATAGAT	37	0	0	0	0	2.02076	0	0	0	0
GCGGATGTAACAATTGGATGATCAAA	37	0	0	0	0	2.02076	0	0	0	0
GGAGCATCCTAGATCCTGGAGCTTGC	37	0	0	0	0	2.02076	0	0	0	0
GGAGTGAAATAGATTTATTGATTTAC	37	0	0	0	0	2.02076	0	0	0	0
GTCATTCGCCGTTTTTTATTACAAAT	37	0	0	0	0	2.02076	0	0	0	0
GTCCCAGCTGCACCATTTATCATTAA	37	0	0	0	0	2.02076	0	0	0	0
GTCTTGGAAGCCGCAAATCTGGTATT	37	0	0	0	0	2.02076	0	0	0	0
GAAATTTATTATTACAAAAAATTAAA	36	0	0	0	15	1.96615	0	0	0	0.801525
GAAAAAATTTTTGATCTGCTTCATAT	36	0	0	0	13	1.96615	0	0	0	0.694655
GGAAGTAGGGAGTGGGTGTGCTAAAC	36	1	0	0	6	1.96615	0.054032	0	0	0.32061
GTGATGATTGGTTTATTCCGAGACTT	36	38	10	9	4	1.96615	2.05322	0.568947	0.501914	0.21374
GCCACTAGGACGTCATCGTCGATTTC	36	0	0	0	4	1.96615	0	0	0	0.21374
GTGGCTTACTGTAGAAAAACATTACA	36	0	0	0	4	1.96615	0	0	0	0.21374
GTAAGTTGAAAATAACAATAGATTGG	36	0	0	0	2	1.96615	0	0	0	0.10687
GCATCCCCCCTCCTGTGGAAGTAGAG	36	1	0	0	1	1.96615	0.054032	0	0	0.053435
GAAACGCAACCTGTTTTTGAGCTTGA	36	0	0	0	1	1.96615	0	0	0	0.053435
GAATGCTGTTCATGGCAAATATTGAA	36	0	0	0	1	1.96615	0	0	0	0.053435
GTTCCTGCATTGCTTCGTCGAACTGC	36	0	0	0	1	1.96615	0	0	0	0.053435
GAAAGCTTTCGTTCCGTTGTTAATAT	36	0	0	1	0	1.96615	0	0	0.0557683	0
GCGTTTTTCCTGGCAAACTGTGTCCA	36	1	1	0	0	1.96615	0.054032	0.0568947	0	0
GTGTCAGCTGGAATGTTAGAATCTCC	36	1	0	0	0	1.96615	0.054032	0	0	0
GTTGTATGAGAGAATAAATGAATGAA	36	1	0	0	0	1.96615	0.054032	0	0	0
GACGGCAAATGTTCTTGTTTGCCCAA	36	0	0	0	0	1.96615	0	0	0	0
GGCCGCAAAGGAAGAATTGCTCCAAA	36	0	0	0	0	1.96615	0	0	0	0
GGCGACATACCAACACCAATTATAAT	36	0	0	0	0	1.96615	0	0	0	0
GTTAAAGAATATAAAGAATAATGAGG	36	0	0	0	0	1.96615	0	0	0	0
GTGCTTGCCCACGGCTTGTTCTTTGA	35	0	0	0	5	1.91153	0	0	0	0.267175
GAACAATTCATGATTCTACTCGAAGA	35	0	0	0	3	1.91153	0	0	0	0.160305
GCTCTGCGATTGGTCATGCGCGACTC	35	1	1	0	2	1.91153	0.054032	0.0568947	0	0.10687
GTGTAGGGTTAACAAAAATCAATATT	35	0	1	0	2	1.91153	0	0.0568947	0	0.10687
GTGATTGATAATATTAGAATATATGT	35	0	0	0	2	1.91153	0	0	0	0.10687
GTTTTTCAAGTGGACTCGTTGAATCG	35	1	1	0	1	1.91153	0.054032	0.0568947	0	0.053435
GATAATTCGACATTTTATTCGATTCG	35	0	0	0	1	1.91153	0	0	0	0.053435
GATCTGTTTCTCTCGTGCTGATTGTC	35	0	0	0	1	1.91153	0	0	0	0.053435
GGCAATATCATTGTGAGCTCGGTTGC	35	0	0	1	0	1.91153	0	0	0.0557683	0
GGGCCTCGAGATTGAGAATTATTTTG	35	0	1	0	0	1.91153	0	0.0568947	0	0
GGTGAAAACCGGCAAAAAAAGGAACT	35	0	1	0	0	1.91153	0	0.0568947	0	0
GAAATGTATGCTTTATCCACTTTAAA	35	0	0	0	0	1.91153	0	0	0	0
GAACTATAAGGTTTGAATGACTGCTG	35	0	0	0	0	1.91153	0	0	0	0
GAGGTGGTTATCATAACACATCTGGT	35	0	0	0	0	1.91153	0	0	0	0
GATTGGGTGTCTTTGAAATGAAAAGG	35	0	0	0	0	1.91153	0	0	0	0
GATTGGTCTTTACAAAAAAGGGTGCA	35	0	0	0	0	1.91153	0	0	0	0
GATTTAAAGGTCAGAATGAAGGGATG	35	0	0	0	0	1.91153	0	0	0	0
GATTTTTTCCACACCGGCGTACAAGC	35	0	0	0	0	1.91153	0	0	0	0
GCACAATTGGCGGAAGTTGACAAATG	35	0	0	0	0	1.91153	0	0	0	0
GCTCGTGGCGGAGCTCGGTTGTGTAC	35	0	0	0	0	1.91153	0	0	0	0
GTACGCGAATCTGAATGTAACTTGCA	35	0	0	0	0	1.91153	0	0	0	0
GTCAGTTCAGATCGTAGTTGATCCAC	35	0	0	0	0	1.91153	0	0	0	0
GTGAGTAATAATTGTAACAAAGGACA	35	0	0	0	0	1.91153	0	0	0	0
GTGCGCATTTCAGAGTGACATTGATC	35	0	0	0	0	1.91153	0	0	0	0
GTGGTTTTTAAATAAAAAAAGGTGGC	35	0	0	0	0	1.91153	0	0	0	0
GTTGTCCATTGTTTTTATTGATCTGC	35	0	0	0	0	1.91153	0	0	0	0
GCCAATTGTTAAGCGGATTCCAACGC	34	0	1	0	23	1.85692	0	0.0568947	0	1.22901
GCTCATGAGAAGTCGGAAAATATCAA	34	0	0	0	7	1.85692	0	0	0	0.374045
GAAAAATAAGAATACAGAAAAAATGG	34	0	0	0	4	1.85692	0	0	0	0.21374
GTAGCGTCTGCGGAAATGTTCTTCTA	34	0	0	0	4	1.85692	0	0	0	0.21374
GAATAAAGATGAAGTATAATAAGATA	34	0	0	1	0	1.85692	0	0	0.0557683	0
GTAAAGCTGGGCTGGTTGGGATCGCA	34	1	1	0	0	1.85692	0.054032	0.0568947	0	0
GAAATCCAACGTGGTATAGATAGGAT	34	0	1	0	0	1.85692	0	0.0568947	0	0
GAGCCGGATGACGAGAGTATTGCTTA	34	2	0	0	0	1.85692	0.108064	0	0	0
GGCTAGCCGTATTGTTGAGAAAGTGG	34	1	0	0	0	1.85692	0.054032	0	0	0
GGCTTGTTCTTTGACAAACTCGAAAG	34	1	0	0	0	1.85692	0.054032	0	0	0
GGTCCAATGCACTTATCCTACACTTG	34	1	0	0	0	1.85692	0.054032	0	0	0
GACAGTCCTTGAATAGTGTGTGATTT	34	0	0	0	0	1.85692	0	0	0	0
GAGCATCTCCTCGAGAGTGTTGGCAG	34	0	0	0	0	1.85692	0	0	0	0
GAGGTAACGCAAATGCAGTAAGTGAC	34	0	0	0	0	1.85692	0	0	0	0
GATCACAGATAATTCATATTTAGTCG	34	0	0	0	0	1.85692	0	0	0	0
GCCACGAGACGATTTCACGGATGAGG	34	0	0	0	0	1.85692	0	0	0	0
GGAAAATATCAAGGATGTAAGGTTTG	34	0	0	0	0	1.85692	0	0	0	0
GTAGATATCGTGTATGAGGTTTCACA	34	0	0	0	0	1.85692	0	0	0	0
GTAGATTTCCTCACTGTCAAAGTATA	34	0	0	0	0	1.85692	0	0	0	0
GTTGCTTCGTTTTTGAACTCTTCGTC	34	0	0	0	0	1.85692	0	0	0	0
GTGAAGTGTACTCGCGTATTGCGAAT	33	1	0	0	1	1.8023	0.054032	0	0	0.053435
GATTTCCATGGGTCAATATGGTGATC	33	0	0	0	1	1.8023	0	0	0	0.053435
GTCAAGTCGTAGGGTACCCCATTGCC	33	0	0	0	1	1.8023	0	0	0	0.053435
GACTGGCAATCCGGTGTAAAACATAG	33	0	0	0	0	1.8023	0	0	0	0
GAGGTATGAATCATCAAAGAGGTTTC	33	0	0	0	0	1.8023	0	0	0	0
GATCCCCCACGAGGATGATCGATAGC	33	0	0	0	0	1.8023	0	0	0	0
GCCGAATGTTTGAATCCAAAAAAGTA	33	0	0	0	0	1.8023	0	0	0	0
GTAATCTTCCTCTGTTGTTCTTGTGT	33	0	0	0	0	1.8023	0	0	0	0
GTGTTGAAAGATCACCTAGACGGGCC	33	0	0	0	0	1.8023	0	0	0	0
GTTCCTGTTGAGATTGCATGGGGTAA	33	0	0	0	0	1.8023	0	0	0	0
GATAATTCAATAATACCAAATTTGAT	32	1	0	0	7	1.74769	0.054032	0	0	0.374045
GATGCTATCGCTTAGCGGTGGTAGTC	32	0	0	0	6	1.74769	0	0	0	0.32061
GAATTTTTTTTACTTTTTCAGATTTT	32	0	0	0	3	1.74769	0	0	0	0.160305
GAACAGATACTTGGGCTGTAGCGTCG	32	0	0	0	2	1.74769	0	0	0	0.10687
GCAAATCCGTTTTGCCTACATGGCCA	32	2	0	0	1	1.74769	0.108064	0	0	0.053435
GATGAGCTTTACTGTTTCTTGTGACC	32	0	0	0	1	1.74769	0	0	0	0.053435
GCAATTCACGGGGCCATATGTCGTCA	32	0	0	0	1	1.74769	0	0	0	0.053435
GCATTAAATAATATCCATAAGTTCTG	32	0	0	0	1	1.74769	0	0	0	0.053435
GCCCACATATATCAACTCTTTTCCAT	32	0	0	0	1	1.74769	0	0	0	0.053435
GCCAATTGTTTCAGCGAAGGCATTGA	32	1	0	0	0	1.74769	0.054032	0	0	0
GCTCGGAGACATCTTCTTGTACGATT	32	1	0	0	0	1.74769	0.054032	0	0	0
GAAGTTCTGGTTCGTTTGTCTTGTGG	32	0	0	0	0	1.74769	0	0	0	0
GACTGTGTCGATCTGCTTCTTTCCAC	32	0	0	0	0	1.74769	0	0	0	0
GATGATCCTGATTTGTTCGTTCGAAG	32	0	0	0	0	1.74769	0	0	0	0
GATTGGGGAAAATAAGAAATTTTTGG	32	0	0	0	0	1.74769	0	0	0	0
GGAACAGATGAAGTGTTTTAGGAATC	32	0	0	0	0	1.74769	0	0	0	0
GGGTATCAATGTCGCAGAACGTCAAC	32	0	0	0	0	1.74769	0	0	0	0
GGGTCACTTGCACTCGCAACTGTAAG	32	0	0	0	0	1.74769	0	0	0	0
GTGACAAGCCCTCGAGCACACCGATC	32	0	0	0	0	1.74769	0	0	0	0
GTTTCTTCACGGACGATAGATAAAAT	32	0	0	0	0	1.74769	0	0	0	0
GTTTGAATCACCATAATGAGCCGTTG	32	0	0	0	0	1.74769	0	0	0	0
GTTTTTGGGGTTATTAATGAGATTAC	32	0	0	0	0	1.74769	0	0	0	0
GCTTTGGTTCGATTCCTTCTATTTTT	31	9	24	71	40	1.69307	0.486288	1.36547	3.95955	2.1374
GCTTCGCGGCAGAAGAAGTTCTCCCT	31	0	0	0	8	1.69307	0	0	0	0.42748
GCTTCTTGCTCGATCTTGTCGTTTAA	31	1	0	1	5	1.69307	0.054032	0	0.0557683	0.267175
GGTAGATCCAGTCATCAAAACTACTC	31	1	0	0	5	1.69307	0.054032	0	0	0.267175
GCATGTGTTTCTTGATTGAAATTTTC	31	0	0	0	5	1.69307	0	0	0	0.267175
GTAAAAAAAATTTATTTCGGAAAAAA	31	0	0	0	4	1.69307	0	0	0	0.21374
GAATTTCGTTATACTACATCTTCTTT	31	1	0	0	2	1.69307	0.054032	0	0	0.10687
GCACGGAAATCGATGCAGAATCGCCA	31	1	0	0	1	1.69307	0.054032	0	0	0.053435
GATCCAGATCAAGATTATTTTTTGGT	31	0	0	0	1	1.69307	0	0	0	0.053435
GGATGATGGCGTGGAAGGGTCCGGTT	31	0	0	0	1	1.69307	0	0	0	0.053435
GGCATTAATTGTTCGTCACATGCATT	31	0	0	1	0	1.69307	0	0	0.0557683	0
GCGTCTCTGTGTGCTGGTAAGTGGAG	31	0	1	0	0	1.69307	0	0.0568947	0	0
GAACTGGAATCCAATTTTGCACTCTG	31	0	0	0	0	1.69307	0	0	0	0
GAGTTCTTTATTCATGTGCTAGCGAA	31	0	0	0	0	1.69307	0	0	0	0
GGTTTTTCGTTCGGTAGGCCAATTGT	31	0	0	0	0	1.69307	0	0	0	0
GTACCTGCATTGGTTGTTAATAGTGA	31	0	0	0	0	1.69307	0	0	0	0
GTACTATTACTTCTTTTATTGCGAGT	31	0	0	0	0	1.69307	0	0	0	0
GTACTCCTCTCACTATAGCGACTTTT	31	0	0	0	0	1.69307	0	0	0	0
GTTTTTATCTCAGGGCGTTGTATACG	31	0	0	0	0	1.69307	0	0	0	0
GCTATAAATTTTGGAACGTCTCCTCT	30	7	22	27	24	1.63846	0.378224	1.25168	1.50574	1.28244
GAAGATATACGGTATTTATTTTTTTT	30	0	0	0	14	1.63846	0	0	0	0.74809
GAACGTGATTTTTTCGTTTGAAATTT	30	0	0	0	3	1.63846	0	0	0	0.160305
GCGGCGATAATGATATCCTCTTCTAT	30	0	1	0	2	1.63846	0	0.0568947	0	0.10687
GATAAGCGTGGCGGCGTGAGTTTCGA	30	0	0	0	2	1.63846	0	0	0	0.10687
GACGTGTTCCAGCATTCTTCGACCGC	30	0	0	0	1	1.63846	0	0	0	0.053435
GGCATCTATGTATGCAACGGGTTGAC	30	0	0	0	1	1.63846	0	0	0	0.053435
GTTTCCAGCCATGCAAAACGTTTTGC	30	0	0	0	1	1.63846	0	0	0	0.053435
GCATTTTCTTGTCAATCTTAACAGTG	30	1	0	0	0	1.63846	0.054032	0	0	0
GGTGTTGATATTGTTAGGGAGTTTGT	30	1	0	0	0	1.63846	0.054032	0	0	0
GATACATCCCAGACTGGCTTTTTAAA	30	0	0	0	0	1.63846	0	0	0	0
GGAAGGGCGCGTATTTATACTCCTGC	30	0	0	0	0	1.63846	0	0	0	0
GGCAGAGCAGACATCGATTGTTATTC	30	0	0	0	0	1.63846	0	0	0	0
GTGTCACAAACTACGTCTTTTTCTTG	30	0	0	0	0	1.63846	0	0	0	0
GTTGATTGTTTCTTTTATTTTTCCAA	30	0	0	0	0	1.63846	0	0	0	0
GTTTCTCGATGTTTTCTGATACTGTT	30	0	0	0	0	1.63846	0	0	0	0
GGTGATTACAATCGCTGGAGATTTCA	29	0	0	0	3	1.58384	0	0	0	0.160305
GTTTCCAGATGTTTGAACATATCGAT	29	1	0	0	2	1.58384	0.054032	0	0	0.10687
GAAACGTCATCAATCTTACGTCATCG	29	0	0	0	2	1.58384	0	0	0	0.10687
GAAGATCCCCCACGAGGATGATCGAT	29	0	0	0	2	1.58384	0	0	0	0.10687
GCAAATCTGCTTCGAATTCGTTTTGC	29	1	0	0	1	1.58384	0.054032	0	0	0.053435
GCTTCGAATAGTTATTCAATTTCGCC	29	0	0	0	1	1.58384	0	0	0	0.053435
GGAAAATGGATTTGGAAGCCACGAAC	29	0	0	0	1	1.58384	0	0	0	0.053435
GAACACATTCATACTTATGACGAAGC	29	0	0	0	0	1.58384	0	0	0	0
GAAGATCTTTGCCATTTTCGTCCTGT	29	0	0	0	0	1.58384	0	0	0	0
GAATCATCAAAGAGGTTTCATACAGC	29	0	0	0	0	1.58384	0	0	0	0
GACTCATCTTGTATTAAATCCAAATC	29	0	0	0	0	1.58384	0	0	0	0
GAGTTTTTGGGTCTGGTGAGTATTTC	29	0	0	0	0	1.58384	0	0	0	0
GTATATCAACGTCTCGTCTTTCCACT	29	0	0	0	0	1.58384	0	0	0	0
GTATTTACCTTCTTTTACCGATCCAA	29	0	0	0	0	1.58384	0	0	0	0
GTTACATTTTATCGTTTGAGGCAAAA	29	0	0	0	0	1.58384	0	0	0	0
GTTGTTATAGTCAGCTGTTTTCCCGC	29	0	0	0	0	1.58384	0	0	0	0
GTTTTTCACAATTCCAAATTCGATGT	29	0	0	0	0	1.58384	0	0	0	0
GACAGATATTCTAAATGTTCTTTCCC	28	0	0	0	18	1.52922	0	0	0	0.96183
GTTTGAACCACTATCGGACATCATGC	28	0	0	0	7	1.52922	0	0	0	0.374045
GAAACTAACAATGTTATTTAAATGTC	28	0	0	0	2	1.52922	0	0	0	0.10687
GAAAATATCAAGGATGTAAGGTTTGA	28	0	1	0	1	1.52922	0	0.0568947	0	0.053435
GAATTGTGGGGAAAAAGTCCAAGATT	28	0	1	0	1	1.52922	0	0.0568947	0	0.053435
GTTTTTGACGGAAGGGCTTTATCAGA	28	1	0	0	1	1.52922	0.054032	0	0	0.053435
GAAAAGAAAATACAAGATAATTGGGA	28	0	0	0	1	1.52922	0	0	0	0.053435
GCAGCTCCACTGTTGGAATTTGATCT	28	0	0	0	1	1.52922	0	0	0	0.053435
GACATAGCTGGTGTTAATAAAAAGTA	28	2	0	0	0	1.52922	0.108064	0	0	0
GAAAAGATTTTGAAGGGTAAATTTGG	28	0	0	0	0	1.52922	0	0	0	0
GAACAGAACAATATTTTATTTTCATA	28	0	0	0	0	1.52922	0	0	0	0
GAAGATTGTCATTTTGACCGTTTTTC	28	0	0	0	0	1.52922	0	0	0	0
GACTCAGATCCCAAACTTGTCACCAC	28	0	0	0	0	1.52922	0	0	0	0
GAGATCTACGCCTTGATCTTTCTTGC	28	0	0	0	0	1.52922	0	0	0	0
GAGCCTTTACAAGGAAATTGAGTCCA	28	0	0	0	0	1.52922	0	0	0	0
GCAGTAATGATCAATGTCAAATTGAA	28	0	0	0	0	1.52922	0	0	0	0
GCCTAGTAAATTGGTGTGATGCTATC	28	0	0	0	0	1.52922	0	0	0	0
GCTTTGAGCTTACAGAGAACGTTTAG	28	0	0	0	0	1.52922	0	0	0	0
GTTGGATCTCCGTCCATTGACTCTTC	28	0	0	0	0	1.52922	0	0	0	0
GTTTGAAATTTCTTGAAACATCTCCA	28	0	0	0	0	1.52922	0	0	0	0
GTGGCCACCACAGCTGACGATACTAG	27	0	0	0	31	1.47461	0	0	0	1.65649
GGGGCTGAAAATTCCGGCGGTTTTGC	27	0	0	0	17	1.47461	0	0	0	0.908395
GTGACACTTCCTATCTTCTATATTTC	27	0	0	0	12	1.47461	0	0	0	0.64122
GGAATACCACGGGCGATGCCAAATCT	27	3	0	0	6	1.47461	0.162096	0	0	0.32061
GTTCGGTATTGGATACTCTTTATCCA	27	1	0	0	5	1.47461	0.054032	0	0	0.267175
GAGGAGGTCAGTCCTTTTTGATATTA	27	0	0	0	4	1.47461	0	0	0	0.21374
GTCAAGGAGGATTGTATCGAAATGGG	27	0	0	0	2	1.47461	0	0	0	0.10687
GCGCGGAATAAAATCACAGTATTTCA	27	0	1	0	1	1.47461	0	0.0568947	0	0.053435
GACATCCTGTTTGAACGACGCGATTC	27	1	0	0	1	1.47461	0.054032	0	0	0.053435
GACATTTCCAAAATTTTTTTTAGGCA	27	0	0	0	1	1.47461	0	0	0	0.053435
GGTGGAGTCTGATAGAAAAAAAATGA	27	0	0	0	1	1.47461	0	0	0	0.053435
GTCTAAATTCCAGAGTCAGTACTTGC	27	0	0	0	1	1.47461	0	0	0	0.053435
GGTTCCTTGACAGTGCGTCTGCAGTC	27	0	1	0	0	1.47461	0	0.0568947	0	0
GCACTGTGTCGTGGGCGATGGTCCCG	27	1	0	0	0	1.47461	0.054032	0	0	0
GAAGCCAAAATGGATCCACTCTGTGA	27	0	0	0	0	1.47461	0	0	0	0
GAATAGATACGCGGTATGAGGTTTTA	27	0	0	0	0	1.47461	0	0	0	0
GAGCAAACTTCTAATATTTCATTGAG	27	0	0	0	0	1.47461	0	0	0	0
GATAAAACGTACTTGTGGCTGGTAAA	27	0	0	0	0	1.47461	0	0	0	0
GCCATGCAAAACGTTTTGCTCTGCGA	27	0	0	0	0	1.47461	0	0	0	0
GCTCTTTTTCGGTTGATGATTGCATG	27	0	0	0	0	1.47461	0	0	0	0
GGAAATCGATATAATTTTTTGGCACC	27	0	0	0	0	1.47461	0	0	0	0
GGCTGTAACCTTGTCAGTTTGGATCC	27	0	0	0	0	1.47461	0	0	0	0
GGTGTTTCCACCGGTGATTTTGCCTG	27	0	0	0	0	1.47461	0	0	0	0
GTAAATTGGTGTGATGCTATCGCTTA	27	0	0	0	0	1.47461	0	0	0	0
GTCGGGAGCTCTTCATTTTCTTGAAA	27	0	0	0	0	1.47461	0	0	0	0
GTTTCAGCGAAGGCATTGATCTTGGT	27	0	0	0	0	1.47461	0	0	0	0
GGGTTCGATTCCCGGTCGATGCACCA	26	31	123	33	132	1.41999	1.67499	6.99804	1.84035	7.05342
GCCTCTAACCAGTCAGAGAAAAAAAA	26	0	0	0	4	1.41999	0	0	0	0.21374
GATAGTACATATGATATCTTGAAAAA	26	0	0	0	2	1.41999	0	0	0	0.10687
GCGAATTTACCCCAAGTGGAATTCAA	26	0	0	0	2	1.41999	0	0	0	0.10687
GTCATTTCTTCAACATTCTGAAAGCG	26	0	0	0	2	1.41999	0	0	0	0.10687
GAACATCTGGCATTTTCTTTTTTACC	26	1	0	0	1	1.41999	0.054032	0	0	0.053435
GGTACTTAGCTCTGGGCAGGCAGCAC	26	0	1	0	0	1.41999	0	0.0568947	0	0
GTTTTGGAAATGGAATCTCCTTCTTG	26	0	1	0	0	1.41999	0	0.0568947	0	0
GAGGGATTCCTCCTTATTGAGGATAA	26	1	0	0	0	1.41999	0.054032	0	0	0
GCGTGAGCTTGTAGTTGATAGGTTGG	26	1	0	0	0	1.41999	0.054032	0	0	0
GTAAAAGATGGCATTGACACTTGGTA	26	1	0	0	0	1.41999	0.054032	0	0	0
GAAGAAGCGCGATGCTATTTGGGCCT	26	0	0	0	0	1.41999	0	0	0	0
GAAGAGTCTGAGTTCGGGGTGTCTTA	26	0	0	0	0	1.41999	0	0	0	0
GCATCATATAGTTCACCGTTCTCTTC	26	0	0	0	0	1.41999	0	0	0	0
GCTCGGTTACAATCTGCTCTTTGATG	26	0	0	0	0	1.41999	0	0	0	0
GGAATTCGGGGAATTCGAGAATGATA	26	0	0	0	0	1.41999	0	0	0	0
GTGAATTTAATCATGGATTCTGTCAG	26	0	0	0	0	1.41999	0	0	0	0
GTGCGGAACAAGTGAAACGGAATCGC	25	0	0	0	4	1.36538	0	0	0	0.21374
GAATCAGAACTTCAGAATTGTAGTCC	25	0	0	0	3	1.36538	0	0	0	0.160305
GCTGGTCCATGCATTTTCAAGAATTC	25	0	0	0	2	1.36538	0	0	0	0.10687
GACCGCGCTGGAGACGATCCAGCAAT	25	0	0	0	1	1.36538	0	0	0	0.053435
GCTTAGCGGTGGTAGTCTTGATAGAT	25	0	0	0	1	1.36538	0	0	0	0.053435
GTATTTATTGGCAATAATGATAATAA	25	0	0	0	1	1.36538	0	0	0	0.053435
GGGGAATTCGAGAATGATAGAAGGGA	25	0	0	1	0	1.36538	0	0	0.0557683	0
GGCATCCCCCCTCCTGTGGAAGTAGA	25	0	1	0	0	1.36538	0	0.0568947	0	0
GTACCACTGGTAATCTTCCTCTGTTG	25	0	1	0	0	1.36538	0	0.0568947	0	0
GGGTGAGGTGTTGGTGCTGATGGCAT	25	2	0	0	0	1.36538	0.108064	0	0	0
GACGATCAGTTTTTTTTCGGAATCTC	25	1	0	0	0	1.36538	0.054032	0	0	0
GGTAAAAATTCTTCTCATGTGGCCTC	25	1	0	0	0	1.36538	0.054032	0	0	0
GTTTACTCCCACTTGTACCACTGGTA	25	1	0	0	0	1.36538	0.054032	0	0	0
GAAGCGTAGTATTCCCCGCACTGTGT	25	0	0	0	0	1.36538	0	0	0	0
GAAGTTTGAACCACTATCGGACATCA	25	0	0	0	0	1.36538	0	0	0	0
GAATATTAAGGCTGTTGTTCTAGGTT	25	0	0	0	0	1.36538	0	0	0	0
GAATTCAATTCCGCCAGTATAGTCCG	25	0	0	0	0	1.36538	0	0	0	0
GAGCCTCCCGATAGAATGAATTTTCA	25	0	0	0	0	1.36538	0	0	0	0
GAGTCCTTCAATCTCATCCAGGGCCT	25	0	0	0	0	1.36538	0	0	0	0
GATCCCCTTAGCTCGCGGAATTATTT	25	0	0	0	0	1.36538	0	0	0	0
GCAACTTGACCGTGTTGATCCAAAAA	25	0	0	0	0	1.36538	0	0	0	0
GCATTCCTTGGCTTTTGCTTAGAGGT	25	0	0	0	0	1.36538	0	0	0	0
GCTAGCTGTGTTCCTTTTTTCAAAAA	25	0	0	0	0	1.36538	0	0	0	0
GCTTTATCTGAGATCATGGAAATCCG	25	0	0	0	0	1.36538	0	0	0	0
GGACATCATGCATTTTGTAGTTCTTC	25	0	0	0	0	1.36538	0	0	0	0
GGACCTCTCCCTTCCAGAGTTTTGTC	25	0	0	0	0	1.36538	0	0	0	0
GGCTTTTTCGACGTCAGCTAATATGA	25	0	0	0	0	1.36538	0	0	0	0
GGGGCCATATGTCGTCAAGGAAGTCG	25	0	0	0	0	1.36538	0	0	0	0
GGTCCAGTGATCGAGCAATATAAGTA	25	0	0	0	0	1.36538	0	0	0	0
GTAGATCAAAAAACTTCAACTTATCA	25	0	0	0	0	1.36538	0	0	0	0
GTCTACATTCATAGCCATCCATGTCC	25	0	0	0	0	1.36538	0	0	0	0
GTTTCTTGTCGCTCAACCTCTTCTTC	25	0	0	0	0	1.36538	0	0	0	0
GTTTTGATGGTCTTCACATGAGCTTT	25	0	0	0	0	1.36538	0	0	0	0
GGGCTCGGTCCGAGTTTCATGGTCTC	24	77	10	5	8	1.31076	4.16046	0.568947	0.278841	0.42748
GCATTTATTGCGAAAAATTCTTTTAA	24	0	0	0	6	1.31076	0	0	0	0.32061
GTGGCTAATGAGAATGTGTAGGGTTA	24	2	0	0	5	1.31076	0.108064	0	0	0.267175
GATTTCTGAATCGTGGTTTATTTTAA	24	0	0	0	3	1.31076	0	0	0	0.160305
GTCTGAGTTCGGGGTGTCTTAGTTGC	24	0	0	0	2	1.31076	0	0	0	0.10687
GTGTATCATAGAAAAAAAAGCAAACA	24	0	0	0	2	1.31076	0	0	0	0.10687
GTGTGTCTTTAAACTTTCTTTTTTTT	24	0	0	0	2	1.31076	0	0	0	0.10687
GCATACAGAAGTATGATGATTTTCAC	24	0	1	0	1	1.31076	0	0.0568947	0	0.053435
GATAAAGGTACGTTGCAAACACTCCC	24	1	0	0	1	1.31076	0.054032	0	0	0.053435
GCTATCATCTTACTTGGACCTCTCCC	24	0	0	0	1	1.31076	0	0	0	0.053435
GTTAAAGAATACTTTTTTTTGGCAAT	24	0	0	0	1	1.31076	0	0	0	0.053435
GTTGAAAAAACAGAAGATTGAGCCTT	24	2	0	1	0	1.31076	0.108064	0	0.0557683	0
GCACACATTTTGACAGGAAATGGGGT	24	0	1	0	0	1.31076	0	0.0568947	0	0
GATTAATATAATTTATTAAGACAGTA	24	1	0	0	0	1.31076	0.054032	0	0	0
GGCAAGGTTGAGACTCAAATGACCGT	24	1	0	0	0	1.31076	0.054032	0	0	0
GGGAGGCAATTGACCATAGTTAGGAA	24	1	0	0	0	1.31076	0.054032	0	0	0
GAAAAATTCCGGGTCCGCTACCAAAA	24	0	0	0	0	1.31076	0	0	0	0
GAATCTCCTTCTTGGTCCTAATAATA	24	0	0	0	0	1.31076	0	0	0	0
GAATTTTGCCGATGTGGACCGTCTTA	24	0	0	0	0	1.31076	0	0	0	0
GACAAACATCCATCACATTCTTCGGT	24	0	0	0	0	1.31076	0	0	0	0
GAGGCCGCTCATCTTTATCTTGGACA	24	0	0	0	0	1.31076	0	0	0	0
GAGTACAGTGTCATATCTTCGGTATC	24	0	0	0	0	1.31076	0	0	0	0
GATGTCGAAATGGAAAACAGCACTAA	24	0	0	0	0	1.31076	0	0	0	0
GCAACAGCTTCTTTGCAATGTGTTTA	24	0	0	0	0	1.31076	0	0	0	0
GGTAGAACTGGAAAGTCGAGTTGTCC	24	0	0	0	0	1.31076	0	0	0	0
GTAGCTTTTTTAGTTTTCACGAAGAA	24	0	0	0	0	1.31076	0	0	0	0
GTTATGTGGGTAGTTCATGTTGCAAT	24	0	0	0	0	1.31076	0	0	0	0
GATGGTTGGGTTGGGGTCCAAAATTA	23	0	1	0	1	1.25615	0	0.0568947	0	0.053435
GACAAGCCCTCGAGCACACCGATCAA	23	0	0	0	1	1.25615	0	0	0	0.053435
GAGAAAGTCCCTACAAAAAATTAGCG	23	0	0	0	1	1.25615	0	0	0	0.053435
GATTATTCGTATGTTATCCAACAAAA	23	0	0	0	1	1.25615	0	0	0	0.053435
GTCCTTTTAATCTTATAAAATCTATA	23	0	0	0	1	1.25615	0	0	0	0.053435
GAATGACTGCATCCATGCAAGCATAG	23	1	0	0	0	1.25615	0.054032	0	0	0
GTATTAGTGTTGGTGGGAGTGGTTTT	23	1	0	0	0	1.25615	0.054032	0	0	0
GTCCATTTCCAATGAAACGCAACCTG	23	1	0	0	0	1.25615	0.054032	0	0	0
GAAAATCATTTTGCTCGATATACCGG	23	0	0	0	0	1.25615	0	0	0	0
GAAGGACGAGGAGAGATGTTTGAATC	23	0	0	0	0	1.25615	0	0	0	0
GACCGTCGTGTGTTCTTTTTGGAGAT	23	0	0	0	0	1.25615	0	0	0	0
GACTACATATGTCTTGTAAAAGATGG	23	0	0	0	0	1.25615	0	0	0	0
GAGACGATTTCACGGATGAGGAGAAG	23	0	0	0	0	1.25615	0	0	0	0
GAGCTGAGTATACAACTTTGGATTTC	23	0	0	0	0	1.25615	0	0	0	0
GATAGCAAGAACCGTCCGATAAGTCT	23	0	0	0	0	1.25615	0	0	0	0
GATTTCTCAGGAAATATTCAGCTTCG	23	0	0	0	0	1.25615	0	0	0	0
GCATCAAATGTTCAAGTAGACGGCTA	23	0	0	0	0	1.25615	0	0	0	0
GCGACATAAAGGGAACAGTATGGTAG	23	0	0	0	0	1.25615	0	0	0	0
GCGGCAAACGAATGCCAGTGGCCATT	23	0	0	0	0	1.25615	0	0	0	0
GGAAGATATTCTGATTTAATTTATAT	23	0	0	0	0	1.25615	0	0	0	0
GGAATGTTCGTTTGAATGATTCGTAA	23	0	0	0	0	1.25615	0	0	0	0
GGAGACGATCCAGCAATCTGGCCATA	23	0	0	0	0	1.25615	0	0	0	0
GTAACGGCTTGATGTAGTCCGCAAAG	23	0	0	0	0	1.25615	0	0	0	0
GTATTAAAATAAACTTTATTGGATTA	23	0	0	0	0	1.25615	0	0	0	0
GTGATTCCGCAAAGTTCGACTGCCTA	23	0	0	0	0	1.25615	0	0	0	0
GTGTTTTGGAATGGTTTTTCCTATAG	23	0	0	0	0	1.25615	0	0	0	0
GTTGCTTGGATAATAAATACTCTGTG	23	0	0	0	0	1.25615	0	0	0	0
GAATGAATAAAGATGAAGTATAATAA	22	0	0	0	6	1.20153	0	0	0	0.32061
GTTTTGAATAAAGTTTGCTGAAAGTC	22	0	0	0	6	1.20153	0	0	0	0.32061
GATAAAACACTTTTATAGAAACTTGG	22	2	0	0	2	1.20153	0.108064	0	0	0.10687
GTTTTCTTTTCATGTGATTGCAATCA	22	2	0	0	2	1.20153	0.108064	0	0	0.10687
GTGAGTTGGCATTTTGCGGATTCTAT	22	0	0	0	2	1.20153	0	0	0	0.10687
GTGTTGGTAACTTCAAATGTTTTTAC	22	0	0	0	2	1.20153	0	0	0	0.10687
GACAAAAATAAGGTAGAGATTAAAAG	22	0	0	0	1	1.20153	0	0	0	0.053435
GGCGGAGAGCATGATCTTCGTTGACC	22	0	0	0	1	1.20153	0	0	0	0.053435
GTTGTGTTCGTCCTCCATACATTGCC	22	0	0	0	1	1.20153	0	0	0	0.053435
GGGTCCATTGTATTTTCTCAGGACCG	22	1	0	1	0	1.20153	0.054032	0	0.0557683	0
GATATATTTAAAATCATGATGCAGAT	22	0	0	1	0	1.20153	0	0	0.0557683	0
GAAATCAACAGTGCAGGCTCCACCGC	22	1	0	0	0	1.20153	0.054032	0	0	0
GAACGGGCAAGACTTATTATATTCAT	22	0	0	0	0	1.20153	0	0	0	0
GAAGTAGACGTGCTCCAGTGTCCTTT	22	0	0	0	0	1.20153	0	0	0	0
GACAATCTATGAATCTTCTGCTCCAT	22	0	0	0	0	1.20153	0	0	0	0
GACGGCGAAGTTTGTGGCCACCACAG	22	0	0	0	0	1.20153	0	0	0	0
GAGAGCGAGAATTTAGGTATCCGGTA	22	0	0	0	0	1.20153	0	0	0	0
GAGCATCCTTCTTGATGATCCTGATT	22	0	0	0	0	1.20153	0	0	0	0
GATCATAAATACAATACACTGAAGAG	22	0	0	0	0	1.20153	0	0	0	0
GCCGTATTGTTGAGAAAGTGGCTTGC	22	0	0	0	0	1.20153	0	0	0	0
GGAAAACCAGCATCCGGCGCAAGTGC	22	0	0	0	0	1.20153	0	0	0	0
GGAACGAAAGTTTGTTAACAGGACAG	22	0	0	0	0	1.20153	0	0	0	0
GGCTTGTGGGATGGTTAATGTTTTCT	22	0	0	0	0	1.20153	0	0	0	0
GGCTTTCAATACTGTAATTGTCCAGT	22	0	0	0	0	1.20153	0	0	0	0
GGCTTTTAGACTGAAGGCTTTGGGCA	22	0	0	0	0	1.20153	0	0	0	0
GTAAATTCACCTATTGATTTCCGATA	22	0	0	0	0	1.20153	0	0	0	0
GTAGCCTTGATTTGTCCGCACATATT	22	0	0	0	0	1.20153	0	0	0	0
GTTATGATGCGAGCCGTTTCTACAAT	22	0	0	0	0	1.20153	0	0	0	0
GTTGTTGGGACGTTTTTCTTGTCATC	22	0	0	0	0	1.20153	0	0	0	0
GTCCGTTGCAACGGAAATTCAAATTC	21	1	0	0	30	1.14692	0.054032	0	0	1.60305
GATCTATTGTATGTGTTCATTTTTCT	21	0	0	0	11	1.14692	0	0	0	0.587785
GATCAACGCTAGCTGTGTTCCTTTTT	21	0	0	0	8	1.14692	0	0	0	0.42748
GACAATAAATGCAGTAAAAGAATCTT	21	0	0	0	4	1.14692	0	0	0	0.21374
GTATCCTAGGAACTTGATCTTTGCGT	21	0	0	1	3	1.14692	0	0	0.0557683	0.160305
GCTGAGCAATGAAATGGTGGATTCTT	21	2	0	0	2	1.14692	0.108064	0	0	0.10687
GCATACTCCTGTTTGATCTGCCATTT	21	1	0	0	2	1.14692	0.054032	0	0	0.10687
GATAGATTCTTATTTTCCAACATCCT	21	0	0	0	1	1.14692	0	0	0	0.053435
GGCGATAATGATATCCTCTTCTATGT	21	0	0	0	1	1.14692	0	0	0	0.053435
GGTTGTTAATAGTGATTGATAATATT	21	0	0	0	1	1.14692	0	0	0	0.053435
GTAATGCAAATGTTTAGGGATAATAT	21	0	0	0	1	1.14692	0	0	0	0.053435
GTACATCACCAACAAATTTTTTTTTA	21	0	0	0	1	1.14692	0	0	0	0.053435
GTCATGTTGCTCCGACTGCTTTTTGC	21	0	0	0	1	1.14692	0	0	0	0.053435
GTCTGCGTATCTAGCTGCAATCTTGT	21	0	0	0	1	1.14692	0	0	0	0.053435
GTTAAATATTGAAGATCAGAAGTTAA	21	0	0	0	1	1.14692	0	0	0	0.053435
GTTTCAATCAAAAAAAGAAAGTTGTT	21	0	0	0	1	1.14692	0	0	0	0.053435
GTATTTCGAATTCGGTATACCGGTTA	21	1	0	0	0	1.14692	0.054032	0	0	0
GTCTTCTTATGATGGCTGCCTCGATG	21	1	0	0	0	1.14692	0.054032	0	0	0
GAAGTTTGCCCTGCAGATGGAACACA	21	0	0	0	0	1.14692	0	0	0	0
GAATCACGATTGACGGCAACATCCGA	21	0	0	0	0	1.14692	0	0	0	0
GAATGTCTTGAAATGTTAAATATGAG	21	0	0	0	0	1.14692	0	0	0	0
GAATTGCCATCAGAATCTGTTGTATG	21	0	0	0	0	1.14692	0	0	0	0
GACGATACTAGCGTTACATTCTCCTC	21	0	0	0	0	1.14692	0	0	0	0
GAGATGTATTGTCCATTTCCAATGAA	21	0	0	0	0	1.14692	0	0	0	0
GAGGATCATTGCACAAAAAGTCTACA	21	0	0	0	0	1.14692	0	0	0	0
GATCTTTCAGATTGATTTTTGAAATT	21	0	0	0	0	1.14692	0	0	0	0
GATTTTTTGTCTTTATTGCCTGATAA	21	0	0	0	0	1.14692	0	0	0	0
GCATATAACAAAGTAGAATGATTCAG	21	0	0	0	0	1.14692	0	0	0	0
GCGCCGTTTTGCGGTAGTTTGACAAT	21	0	0	0	0	1.14692	0	0	0	0
GCGTAAGAATTAGGCATGTCTCTTAA	21	0	0	0	0	1.14692	0	0	0	0
GTATGATGGTCCATTGATTGACAGTA	21	0	0	0	0	1.14692	0	0	0	0
GTTGTAGCGTCTGCGGAAGTGGTCTT	21	0	0	0	0	1.14692	0	0	0	0
GATCGTAGTTGATCCACAAAGTTTTT	20	0	0	0	10	1.0923	0	0	0	0.53435
GTGCTGTTTCTTGATAGTACATATGA	20	0	0	0	3	1.0923	0	0	0	0.160305
GAAGAGGTCAGCTTTTAATTTGTCAA	20	0	0	0	1	1.0923	0	0	0	0.053435
GAAGTTGGCTCATAATATTCGATTGC	20	0	0	0	1	1.0923	0	0	0	0.053435
GATCATGTCTGTCCCAAAAAAAGTTA	20	0	0	0	1	1.0923	0	0	0	0.053435
GCAATTGAACTTGAGGGACTGAGATC	20	0	0	0	1	1.0923	0	0	0	0.053435
GCTAAGTGTTGAATTCAATCAATAGA	20	0	0	0	1	1.0923	0	0	0	0.053435
GCTCAATTTTTGGCGGGAATTCAAAT	20	0	0	0	1	1.0923	0	0	0	0.053435
GGATTCTGTCAGGATCTGTACGTCCA	20	0	0	0	1	1.0923	0	0	0	0.053435
GTCATATTATGAAGATTGTCATTTTG	20	0	0	0	1	1.0923	0	0	0	0.053435
GTGTAGTATCCAGTACAGACAACAAT	20	0	0	0	1	1.0923	0	0	0	0.053435
GTTGAAATCCACATATTTGAAGATCC	20	0	0	0	1	1.0923	0	0	0	0.053435
GTTGTCCGTGATGCTATACAACTTCG	20	0	0	0	1	1.0923	0	0	0	0.053435
GTGCCTGGACCAAGGGTCTTCTGAAA	20	0	0	1	0	1.0923	0	0	0.0557683	0
GTTGTGAACCCGATCCTTTGTCTTTG	20	0	1	0	0	1.0923	0	0.0568947	0	0
GAAAAAAAAACCAGATTTCATGGAAA	20	0	0	0	0	1.0923	0	0	0	0
GAAAGGCTCCATGCATAAGTATTAGA	20	0	0	0	0	1.0923	0	0	0	0
GAATTCCGTCGCGCCATCCCCTCAAG	20	0	0	0	0	1.0923	0	0	0	0
GAATTGGGCAGCCATTATAACACTAT	20	0	0	0	0	1.0923	0	0	0	0
GAATTTTTTTATTATGATATTTGGTC	20	0	0	0	0	1.0923	0	0	0	0
GAGAAGTCGGAAAATATCAAGGATGT	20	0	0	0	0	1.0923	0	0	0	0
GAGGATATTGCAGTCTTGTGAAGTTA	20	0	0	0	0	1.0923	0	0	0	0
GCACCAATAGACGGAAAATAGTTTAA	20	0	0	0	0	1.0923	0	0	0	0
GCTTGCCGTGAATTGGTAACATGTTC	20	0	0	0	0	1.0923	0	0	0	0
GGAGCCCGGTGTTGTACGTAGGTGGC	20	0	0	0	0	1.0923	0	0	0	0
GGGTCACTCGCACTCGTTATTGGAAT	20	0	0	0	0	1.0923	0	0	0	0
GTAGTGGTAGGTCCAAGATTGCAGAT	20	0	0	0	0	1.0923	0	0	0	0
GTCAGGGGGCGGAGTTATGTGATGGC	20	0	0	0	0	1.0923	0	0	0	0
GTGAGCTCGGTTGCGCTGCTCCAGTA	20	0	0	0	0	1.0923	0	0	0	0
GTGAGTCCTTTCGCCTTAACAATGAT	20	0	0	0	0	1.0923	0	0	0	0
GTTAATATAGTGAGTTGGCATTTTGC	20	0	0	0	0	1.0923	0	0	0	0
GTTGGGAGTTTATCAAAATCTTCGTT	20	0	0	0	0	1.0923	0	0	0	0
GTTTATTGAGCAGAAAAAATATTGAG	20	0	0	0	0	1.0923	0	0	0	0
GTTTTTACTGTCCAGCATAGTTCGAC	20	0	0	0	0	1.0923	0	0	0	0
GTGAGCATTGTTCGAGTTTCATTTTT	19	8	10	14	18	1.03769	0.432256	0.568947	0.780756	0.96183
GGGGATTGTTCAGTTTCAAAAAAAAA	19	0	0	0	16	1.03769	0	0	0	0.85496
GCTCGACCGACGGCGAAGTTTGTGGC	19	0	0	0	4	1.03769	0	0	0	0.21374
GTCTCCTCGCGAGCGTAAATAAATTA	19	1	0	0	3	1.03769	0.054032	0	0	0.160305
GGTCGGATTTTCATGTCCACATATTT	19	0	0	0	3	1.03769	0	0	0	0.160305
GTTTTCCCGCGACGGCAACTTTTCCT	19	0	0	0	3	1.03769	0	0	0	0.160305
GAGAATTGCTTCGGCAGCTGCTCTTT	19	0	0	0	2	1.03769	0	0	0	0.10687
GACTTCATGGTATTTCAGTCCTGCAC	19	0	0	0	1	1.03769	0	0	0	0.053435
GGTTTGTTCGCTGTGATGTCCAGTAG	19	0	0	0	1	1.03769	0	0	0	0.053435
GTTTATTAAAAAACAAAATAATTTGG	19	1	0	1	0	1.03769	0.054032	0	0.0557683	0
GTAGCTTGGTTGGCCTCATTTAGATA	19	0	1	0	0	1.03769	0	0.0568947	0	0
GCAGCCATTATAACACTATGTTGTCC	19	1	0	0	0	1.03769	0.054032	0	0	0
GGTTCTGTGCTTGTGCCATCATAGGG	19	1	0	0	0	1.03769	0.054032	0	0	0
GAAACTTCTCCAGCAAGCCCAAGCAT	19	0	0	0	0	1.03769	0	0	0	0
GAGAATCAAGGCCTTCAAAATGAGTT	19	0	0	0	0	1.03769	0	0	0	0
GAGATTACTTATTGTTGGAAATAGTT	19	0	0	0	0	1.03769	0	0	0	0
GAGCATTGTGGTTATGGAACTCAAGA	19	0	0	0	0	1.03769	0	0	0	0
GAGGAAACTTGGCAATAGCTTTAATA	19	0	0	0	0	1.03769	0	0	0	0
GAGTATCATAACAGTTTATTCTCGGA	19	0	0	0	0	1.03769	0	0	0	0
GATCTGTCTGTATGCCTTCTTCCAAG	19	0	0	0	0	1.03769	0	0	0	0
GATTTTTTTCGTATCCAAGGTATAGA	19	0	0	0	0	1.03769	0	0	0	0
GCGTCTTCTCCAGAAGGGTGGGTGAG	19	0	0	0	0	1.03769	0	0	0	0
GCTAGAATGAACAACATAGTATGGAA	19	0	0	0	0	1.03769	0	0	0	0
GCTTTTACATACTTCATAAACCGAAA	19	0	0	0	0	1.03769	0	0	0	0
GGCACGGCAGTTATGGCACATTCGAA	19	0	0	0	0	1.03769	0	0	0	0
GGGGATAAGAGCTCGTCCGATGGCGT	19	0	0	0	0	1.03769	0	0	0	0
GGTAAATTGCAAGAGGGGGCACCTGT	19	0	0	0	0	1.03769	0	0	0	0
GTATAGGACAAATAGACACGATGGAT	19	0	0	0	0	1.03769	0	0	0	0
GTCTTGAGCTTGCAACATCTGTAATC	19	0	0	0	0	1.03769	0	0	0	0
GTGAATGGATGTATAATGAGCACGGG	19	0	0	0	0	1.03769	0	0	0	0
GTGGTTGATGTTTATTGAATAATATA	19	0	0	0	0	1.03769	0	0	0	0
GTTCCGAAGGATAGTGCATAGAAGAA	19	0	0	0	0	1.03769	0	0	0	0
GTTGTCAGGTGTTAAAGACTTCTACA	19	0	0	0	0	1.03769	0	0	0	0
GTTTTTCTTGTCATCGTCCATCAGTC	19	0	0	0	0	1.03769	0	0	0	0
GTTTTTGCATAGAGGAGGAAGCGATA	19	0	0	0	0	1.03769	0	0	0	0
GAATTTTGTCACTATCGCTGAGGCTT	18	45	16	12	8	0.983073	2.43144	0.910315	0.669219	0.42748
GTCTCAACGCCCCACAAGTGATACGC	18	0	0	0	6	0.983073	0	0	0	0.32061
GCTCTTCTGTCCTGCTCTTCTGTTCT	18	0	0	0	5	0.983073	0	0	0	0.267175
GCTGATTCTTCTAGCTTCTTTAATTC	18	0	0	0	4	0.983073	0	0	0	0.21374
GCTTTATTAGTTTAAAAAAAACTATT	18	0	0	0	4	0.983073	0	0	0	0.21374
GCTTTCGAAGTCGATCAATTCTTTCG	18	0	0	0	4	0.983073	0	0	0	0.21374
GCATGATGATTTATTGAAGGAAAAAA	18	0	0	0	2	0.983073	0	0	0	0.10687
GCTTAAAAAATAATTTATATCGCAAT	18	0	0	0	2	0.983073	0	0	0	0.10687
GGATGTAACAATTGGATGATCAAAGT	18	0	0	0	1	0.983073	0	0	0	0.053435
GTATATCGTCCTGGAAGCCACACATT	18	0	0	0	1	0.983073	0	0	0	0.053435
GATTCGTCGAGCCGTAACATTCTTCT	18	0	0	1	0	0.983073	0	0	0.0557683	0
GTTCGAAAATTTTTTTTTATTTCACG	18	0	0	1	0	0.983073	0	0	0.0557683	0
GCATTAAAATAATTAGGGTAGGTGAG	18	0	1	0	0	0.983073	0	0.0568947	0	0
GCGGGACCTCCATGTAAACGTACAAC	18	0	1	0	0	0.983073	0	0.0568947	0	0
GGGTTCAGGACATCAATCTCCTCATC	18	1	0	0	0	0.983073	0.054032	0	0	0
GAATTTCTTTATACAGCTGGTGTTAT	18	0	0	0	0	0.983073	0	0	0	0
GACCAGTTTTTCCATTGGAGTTTCCA	18	0	0	0	0	0.983073	0	0	0	0
GAGAAGTTCTGTGGTCACGTTGTGTC	18	0	0	0	0	0.983073	0	0	0	0
GAGGCATATGAGCATTTCGTGGTAGC	18	0	0	0	0	0.983073	0	0	0	0
GAGTGCTAAAAACGCCTATTTCAAAG	18	0	0	0	0	0.983073	0	0	0	0
GATGGGTGTTCCGTTCGCTGCGTGAG	18	0	0	0	0	0.983073	0	0	0	0
GATTTGTCCGCACATATTCGAAGGGT	18	0	0	0	0	0.983073	0	0	0	0
GCATCCGGCGCAAGTGCGACATAAAG	18	0	0	0	0	0.983073	0	0	0	0
GCGAGAGATTTGGTTATAGTAAGACA	18	0	0	0	0	0.983073	0	0	0	0
GCGTCGTATGATGCAAGTGGAATTTC	18	0	0	0	0	0.983073	0	0	0	0
GCTTTTTAGCGCAGTATGCACAAGAC	18	0	0	0	0	0.983073	0	0	0	0
GGAAATTGTAATTTATAACTTGAATG	18	0	0	0	0	0.983073	0	0	0	0
GGCAACTTATGAATGCTCTTCCTGTT	18	0	0	0	0	0.983073	0	0	0	0
GGTTCCGTGCGGAACAAGTGAAACGG	18	0	0	0	0	0.983073	0	0	0	0
GTCAGGTCTCTGGTGTTGGTAACTTC	18	0	0	0	0	0.983073	0	0	0	0
GTGAGTCTTTTATTTTGTCGAATATG	18	0	0	0	0	0.983073	0	0	0	0
GTTGTCTGAATATAGGTTTTGAGATG	18	0	0	0	0	0.983073	0	0	0	0
GTTGTGGATATTGAATTGTGTTGTCT	18	0	0	0	0	0.983073	0	0	0	0
GTTTTTATTGAATCCTATTGTTTCAA	18	0	0	0	0	0.983073	0	0	0	0
GTCTCGGTCCGGCGTCAGTGGGTTAT	17	93	9	9	7	0.928458	5.02497	0.512052	0.501914	0.374045
GACACGTTAAATTATTTATTTAAAAT	17	1	0	0	3	0.928458	0.054032	0	0	0.160305
GTTCATCCACATCATTGAAATGACGA	17	1	0	0	3	0.928458	0.054032	0	0	0.160305
GAATCCGAGCAAAGGTTACTTTTTTT	17	0	0	0	1	0.928458	0	0	0	0.053435
GTACTTGACTTTGTAGTCCTGAAGAT	17	0	0	0	1	0.928458	0	0	0	0.053435
GGAACTTGATCTTTGCGTGTCCAAAA	17	0	0	1	0	0.928458	0	0	0.0557683	0
GATGCTGCGAGGGATCACAAAGGGAA	17	2	1	0	0	0.928458	0.108064	0.0568947	0	0
GCCCATATTCATGGATTGTTGGCTGA	17	2	0	0	0	0.928458	0.108064	0	0	0
GACAGCCGTCACCTTCTATGTGCATG	17	1	0	0	0	0.928458	0.054032	0	0	0
GTCAAATTGATGTATTTATTGCAAAA	17	1	0	0	0	0.928458	0.054032	0	0	0
GTGCCACACTTCGTGATATTTAAAGG	17	1	0	0	0	0.928458	0.054032	0	0	0
GAACCATTCAACTGTACGGGGAATAA	17	0	0	0	0	0.928458	0	0	0	0
GAAGGACAATCTGGTATTTTGCCATT	17	0	0	0	0	0.928458	0	0	0	0
GACAACGTTTCTTATAAAAATCCATC	17	0	0	0	0	0.928458	0	0	0	0
GACGCACAAGATTAATGGATTGAATG	17	0	0	0	0	0.928458	0	0	0	0
GAGGCAGAGCAGACATCGATTGTTAT	17	0	0	0	0	0.928458	0	0	0	0
GAGGCCGTTGAAGACAAAATGGGATG	17	0	0	0	0	0.928458	0	0	0	0
GATCCAAATGAGTTATCCGTTCTAAT	17	0	0	0	0	0.928458	0	0	0	0
GATGAAGTATAATAAGATATTATGGT	17	0	0	0	0	0.928458	0	0	0	0
GATTATGTCATCCATAATATGGATTC	17	0	0	0	0	0.928458	0	0	0	0
GATTCGAATTGTGAAGTTTGCGAGTT	17	0	0	0	0	0.928458	0	0	0	0
GATTTGCTGCTGGCATATTGGACAGA	17	0	0	0	0	0.928458	0	0	0	0
GCCAAAGATCCCAAAAATTTATCACA	17	0	0	0	0	0.928458	0	0	0	0
GCCTTGATCTTTCTTGCAACAGCTTC	17	0	0	0	0	0.928458	0	0	0	0
GCTATTCTCGTCACTCATCTTTTGAG	17	0	0	0	0	0.928458	0	0	0	0
GGGTTTGGTGAGTCGAGTCCCATGAC	17	0	0	0	0	0.928458	0	0	0	0
GGTAGGGCAATCTTTGTCGTCTGAAA	17	0	0	0	0	0.928458	0	0	0	0
GTAAGGTTTGAGTTAGAAGATAAAGT	17	0	0	0	0	0.928458	0	0	0	0
GTCACATCCCGCCCTTTTCGAGAAGC	17	0	0	0	0	0.928458	0	0	0	0
GTCCTCTTCGGCGTTCTCTTGAGAAC	17	0	0	0	0	0.928458	0	0	0	0
GTCTTTGGCGGCATGGTTTTTGCAAA	17	0	0	0	0	0.928458	0	0	0	0
GTTCAGATCGTAGTTGATCCACAAAG	17	0	0	0	0	0.928458	0	0	0	0
GTTGGTGGCACAATAATAATTTCCGA	17	0	0	0	0	0.928458	0	0	0	0
GTTTATTCAAATATAATTGCAACTTT	17	0	0	0	0	0.928458	0	0	0	0
GTTTTATAAAAATTTAATAATTTCCG	17	0	0	0	0	0.928458	0	0	0	0
GCTTTATTTTTGCGTATCGGGGCTGC	16	0	3	1	5	0.873843	0	0.170684	0.0557683	0.267175
GACTTCTGCATTAGTTATTTTTGCTT	16	0	0	0	5	0.873843	0	0	0	0.267175
GTGAAGATTTCCAGTTCTGGGATGGC	16	0	0	0	3	0.873843	0	0	0	0.160305
GACGATCCAGCAATCTGGCCATAGAC	16	0	0	0	2	0.873843	0	0	0	0.10687
GAGGTGTGGAACAACAAATTTTTTGA	16	0	0	0	2	0.873843	0	0	0	0.10687
GTAAGGCCTTGCAAATCCGTTTTGCC	16	0	0	0	2	0.873843	0	0	0	0.10687
GCCTGTGCGGACAATTCATGGGATAT	16	0	0	1	1	0.873843	0	0	0.0557683	0.053435
GAACTCTTGTAGGACAATCTGGTATT	16	0	0	0	1	0.873843	0	0	0	0.053435
GATAAAAGACAATTTTTTGTGATTTT	16	0	0	0	1	0.873843	0	0	0	0.053435
GATATTCCAATGGGTCGATATGTTTT	16	0	0	0	1	0.873843	0	0	0	0.053435
GCATTAAATGCGATTTATTATATTTT	16	0	0	0	1	0.873843	0	0	0	0.053435
GCGCAAGTGCGACATAAAGGGAACAG	16	0	0	0	1	0.873843	0	0	0	0.053435
GCTCTTCTCTTCTTTCTTCTTCTTGG	16	0	0	0	1	0.873843	0	0	0	0.053435
GCTTTACCAGGTCTATAGACTATCGT	16	0	0	0	1	0.873843	0	0	0	0.053435
GTACACATACAATAGATCATAAATAC	16	0	0	0	1	0.873843	0	0	0	0.053435
GTTTGCGTAAGAATTAGGCATGTCTC	16	0	0	0	1	0.873843	0	0	0	0.053435
GACGCTCCTGGTACCAGTTGACCACA	16	0	1	0	0	0.873843	0	0.0568947	0	0
GTCCTTTGTACATCATTTTTGTCCTC	16	0	1	0	0	0.873843	0	0.0568947	0	0
GAAGACTGACCTTGTATTGAAATCAA	16	1	0	0	0	0.873843	0.054032	0	0	0
GCGGCGATGGCTCTCTTTGACAGATC	16	1	0	0	0	0.873843	0.054032	0	0	0
GAAAGTCGTCCGAAACTTCTCCAGCA	16	0	0	0	0	0.873843	0	0	0	0
GACGACTCCTTCGACGGATACACAGC	16	0	0	0	0	0.873843	0	0	0	0
GAGAAAGTGGCTTGCTAAGTGTTGAA	16	0	0	0	0	0.873843	0	0	0	0
GAGCAATATGACATTAGAAAACAGTG	16	0	0	0	0	0.873843	0	0	0	0
GATCCAAATAAATTATCCGTTCAAAT	16	0	0	0	0	0.873843	0	0	0	0
GATTTTGCGTTGTACCATGAAAGATT	16	0	0	0	0	0.873843	0	0	0	0
GCACAAAAAGTCTACAAATCGCTCGA	16	0	0	0	0	0.873843	0	0	0	0
GCATAGTGGATTTGGTCGATGCGAAG	16	0	0	0	0	0.873843	0	0	0	0
GCCCAATCGCTGAGGGTTTCCTCCTT	16	0	0	0	0	0.873843	0	0	0	0
GCCGGGGTCAGTTTGAATGCGGTGTC	16	0	0	0	0	0.873843	0	0	0	0
GCTACCGCTGTTCTTCATCACCTCTT	16	0	0	0	0	0.873843	0	0	0	0
GCTCTGAACCGGATAAATTTTCAGGC	16	0	0	0	0	0.873843	0	0	0	0
GCTTTTCCCGTACCGATTGTCTCTGG	16	0	0	0	0	0.873843	0	0	0	0
GCTTTTTTACCACTTCAGAATCAGAA	16	0	0	0	0	0.873843	0	0	0	0
GGAACATCCACAGATACAAAAGTGAG	16	0	0	0	0	0.873843	0	0	0	0
GGACTCGATCGGGTGGAAGAAGAGTC	16	0	0	0	0	0.873843	0	0	0	0
GGCCGTTCGTAGCGTGGTGATAAGAT	16	0	0	0	0	0.873843	0	0	0	0
GGCGTAGACGGTGTGGGTCAACGAGC	16	0	0	0	0	0.873843	0	0	0	0
GGGAATCTTTGGAATCTGTTTTGACA	16	0	0	0	0	0.873843	0	0	0	0
GTCCTGCACAGGGGAAACAGCAGTTT	16	0	0	0	0	0.873843	0	0	0	0
GTCTCCATTCCAACATCCGGATGGCC	16	0	0	0	0	0.873843	0	0	0	0
GTCTTTTCTTTTGTCGGCTCTTCTTT	16	0	0	0	0	0.873843	0	0	0	0
GTTGAAAAACATCCTATGTAAGGCCT	16	0	0	0	0	0.873843	0	0	0	0
GTTGATCCATGTTTGGCGCAAGCTTT	16	0	0	0	0	0.873843	0	0	0	0
GTTGCACGTTGTAGCGTCTGCGGAAG	16	0	0	0	0	0.873843	0	0	0	0
GTTTTTCTCTTTGCATGATGATCCTC	16	0	0	0	0	0.873843	0	0	0	0
GTGGCTCATTGGCTTCTTTCGTCTTT	15	0	0	0	11	0.819228	0	0	0	0.587785
GTATCGGTCAAGTGCATTTCATATTC	15	0	0	0	8	0.819228	0	0	0	0.42748
GTATCGGTCCGGCGTCAGTGGGTTAT	15	31	16	2	4	0.819228	1.67499	0.910315	0.111537	0.21374
GACCTCCATGTCGTAGGAATGCTCGA	15	0	0	0	4	0.819228	0	0	0	0.21374
GATGTATGTTCGAACTTCGACTTTTC	15	0	0	0	3	0.819228	0	0	0	0.160305
GTTTTACAACCTCATCTAGGGTTTTT	15	0	0	0	3	0.819228	0	0	0	0.160305
GATAACATACCCATTTGCTGAGCGCT	15	34	3	6	2	0.819228	1.83709	0.170684	0.33461	0.10687
GAGGGATAGACACAATAAGAATAAAT	15	1	0	0	2	0.819228	0.054032	0	0	0.10687
GTGGCGGAGCCCGGTGTTGTACGTAG	15	0	1	0	1	0.819228	0	0.0568947	0	0.053435
GACGCGTTTTGTTGAGGAGATCGCCG	15	2	0	0	1	0.819228	0.108064	0	0	0.053435
GGAATAGGAGCACAAGAACTGAAGAT	15	1	0	0	1	0.819228	0.054032	0	0	0.053435
GACGCCTTTGAAAAGCTGCTTTGTCC	15	0	0	0	1	0.819228	0	0	0	0.053435
GCTCTTGTCCAGCTTTATCGATTTGT	15	0	0	0	1	0.819228	0	0	0	0.053435
GCTGTTTTGCCTGGTTTTTTAATGAC	15	0	0	0	1	0.819228	0	0	0	0.053435
GCTTGCCATTTAACTGTTAACAAAAG	15	0	0	0	1	0.819228	0	0	0	0.053435
GGCTGGAGCTTATTAGGGAAGTTATA	15	0	0	0	1	0.819228	0	0	0	0.053435
GTCGGCTCTTTTCACTATTTCATCCA	15	0	0	0	1	0.819228	0	0	0	0.053435
GTTTTTTGATGTTTGACAGATATTCT	15	0	0	0	1	0.819228	0	0	0	0.053435
GTGATTCGAATTGTGAAGTTTGCGAG	15	0	0	1	0	0.819228	0	0	0.0557683	0
GTGTTTCCACCGGTGATTTTGCCTGC	15	0	1	0	0	0.819228	0	0.0568947	0	0
GAGAATCCATTCTGTTGATGTCAAAC	15	1	0	0	0	0.819228	0.054032	0	0	0
GGTGGCCATTCCAGAGTGAATTCCGC	15	1	0	0	0	0.819228	0.054032	0	0	0
GAAAGGCGCCTCCAAGATCGTATTCT	15	0	0	0	0	0.819228	0	0	0	0
GAATCTGTTCGCTTCGAAGAAGTTTT	15	0	0	0	0	0.819228	0	0	0	0
GACAACATTGAAATGTACTTCTTCTC	15	0	0	0	0	0.819228	0	0	0	0
GACTCCTTCGACGGATACACAGCTTG	15	0	0	0	0	0.819228	0	0	0	0
GACTGTTCTTCTTTTTTCTCTGCAGC	15	0	0	0	0	0.819228	0	0	0	0
GAGAACGTTTAGCTTCGAACAGGTTC	15	0	0	0	0	0.819228	0	0	0	0
GAGGATAATACCGGTAACCTCCAGAG	15	0	0	0	0	0.819228	0	0	0	0
GATAAAAAATGCAATAATAGTAGTAG	15	0	0	0	0	0.819228	0	0	0	0
GATCTTGGTTGCAGGTTCAGGACTCG	15	0	0	0	0	0.819228	0	0	0	0
GATGAATGCCTGATATTTCAATCTTT	15	0	0	0	0	0.819228	0	0	0	0
GATGTATTTATTGCAAAATTGAGAGC	15	0	0	0	0	0.819228	0	0	0	0
GATTCGGTGTCAACGTACAGTGGATG	15	0	0	0	0	0.819228	0	0	0	0
GATTCTTATTTTCCAACATCCTTCTA	15	0	0	0	0	0.819228	0	0	0	0
GCGACAGAGAACGAGGATGATTTGAA	15	0	0	0	0	0.819228	0	0	0	0
GCGCTGTTTTGCCTGGTTTTTTAATG	15	0	0	0	0	0.819228	0	0	0	0
GCGGGACCTCCATGTTAACGGGCAAA	15	0	0	0	0	0.819228	0	0	0	0
GCTATTAGGACAATAAGAGTGTGAGG	15	0	0	0	0	0.819228	0	0	0	0
GCTTATTGAGAGCTTCGACTTCTGCA	15	0	0	0	0	0.819228	0	0	0	0
GCTTTTATTCAGAAAAAAATGGAAAT	15	0	0	0	0	0.819228	0	0	0	0
GGAATCGTTATGACTCATAATTGCAG	15	0	0	0	0	0.819228	0	0	0	0
GGATCTGTCTGTATGCCTTCTTCCAA	15	0	0	0	0	0.819228	0	0	0	0
GGCAGACAATCAAATTCTTCTGATTA	15	0	0	0	0	0.819228	0	0	0	0
GGTGTCGAGAAGAATCCAATGTATTG	15	0	0	0	0	0.819228	0	0	0	0
GGTTGATTACTTGTTGGCAGTCATTT	15	0	0	0	0	0.819228	0	0	0	0
GTAGAGTGTGTTCGAACACACGATTT	15	0	0	0	0	0.819228	0	0	0	0
GTCATACTTCTCGTAACTTGGAATCA	15	0	0	0	0	0.819228	0	0	0	0
GTCCAGTTGATCCATGTTTGGCGCAA	15	0	0	0	0	0.819228	0	0	0	0
GTCTGTCCCAAAAAAAGTTATCGCTA	15	0	0	0	0	0.819228	0	0	0	0
GTGGTCTTTGAGTTTCCGATTTCGTT	15	0	0	0	0	0.819228	0	0	0	0
GTTATAACCTGTAGCTGAAAAAAGAG	15	0	0	0	0	0.819228	0	0	0	0
GTTCCCGACGACGTGTTCCAGCATTC	15	0	0	0	0	0.819228	0	0	0	0
GTTGAATTGGGGAAAAATTTGGTGAA	15	0	0	0	0	0.819228	0	0	0	0
GTTTCATTATTTTTTAAAAATTAGAG	15	0	0	0	0	0.819228	0	0	0	0
GAATCGTGGTTTATTTTAATTTAAAA	14	0	0	0	6	0.764612	0	0	0	0.32061
GTTTATTTTCCGATGGTTGAAAAAAC	14	1	0	0	5	0.764612	0.054032	0	0	0.267175
GAAATTTATCACAAATTCAAAAATGA	14	0	0	0	3	0.764612	0	0	0	0.160305
GAAGATGTCGCAGTAGAAGCTGCTAT	14	0	0	0	2	0.764612	0	0	0	0.10687
GAGTGAGATCTCGTTCCAATTCAACT	14	0	0	0	2	0.764612	0	0	0	0.10687
GCTCCTAGAAATGTATGCTTTATCCA	14	0	0	0	2	0.764612	0	0	0	0.10687
GTAGTGACCATCATAAAAGAAGAGCC	14	0	0	0	2	0.764612	0	0	0	0.10687
GAGATTCCTCAAGGTTCTTTTGCTAT	14	0	1	0	1	0.764612	0	0.0568947	0	0.053435
GCAATAAGAAAAAAGTTCGAAAATTT	14	0	0	0	1	0.764612	0	0	0	0.053435
GTACGTCCATTTGGCAATACTTTTGA	14	0	0	0	1	0.764612	0	0	0	0.053435
GTATCGACAAACAGAGGCTGTGTTGT	14	0	0	0	1	0.764612	0	0	0	0.053435
GTGTTGTGTAGGCGGCTAATTTTCGA	14	0	0	0	1	0.764612	0	0	0	0.053435
GTTTCCTTAATCCATTTCAATGTCTT	14	0	0	0	1	0.764612	0	0	0	0.053435
GCAAGTTTTTTGATGTTTGACAGATA	14	0	0	1	0	0.764612	0	0	0.0557683	0
GCACAATTGTCTGGGTATCAATGTCG	14	0	0	1	0	0.764612	0	0	0.0557683	0
GGATGGGGGTGTGTAATACAATAATG	14	0	0	1	0	0.764612	0	0	0.0557683	0
GGAGTCCAGGAAACCGAGCATTGGTC	14	0	1	0	0	0.764612	0	0.0568947	0	0
GTCGATCCATCCATCACACGAATCCA	14	0	1	0	0	0.764612	0	0.0568947	0	0
GCTGAGGGTTTCCTCCTTATTGAGGA	14	2	0	0	0	0.764612	0.108064	0	0	0
GCCTTTGTGGCTTTGTATGCCTTCCT	14	1	0	0	0	0.764612	0.054032	0	0	0
GGTTGGGCATCTGCTGCCTCGAGGTC	14	1	0	0	0	0.764612	0.054032	0	0	0
GTGTTGTAAAGTCGAGCATTTCGTTG	14	1	0	0	0	0.764612	0.054032	0	0	0
GTTATGACTCATAATTGCAGCAAATG	14	1	0	0	0	0.764612	0.054032	0	0	0
GAATCCAAAAAAGTAAGCATGGGGCG	14	0	0	0	0	0.764612	0	0	0	0
GACCAGTCGCTCATAGTTTCGAGTTT	14	0	0	0	0	0.764612	0	0	0	0
GAGTATCTTGCCGCAAAAATATCAAG	14	0	0	0	0	0.764612	0	0	0	0
GAGTTGTGGATATTGAATTGTGTTGT	14	0	0	0	0	0.764612	0	0	0	0
GATACGCTTAATAGCAATCTTCAGAT	14	0	0	0	0	0.764612	0	0	0	0
GATATCTCCCGGTTGGTAATTCATCT	14	0	0	0	0	0.764612	0	0	0	0
GATCTGACAACTCACATTGAGTGATT	14	0	0	0	0	0.764612	0	0	0	0
GATGACGATTGCTGCATTATAGATGA	14	0	0	0	0	0.764612	0	0	0	0
GATGGGAATGCAGAAGAAAAGAGGGG	14	0	0	0	0	0.764612	0	0	0	0
GATTGAAACATCGCAAACATTCGGAG	14	0	0	0	0	0.764612	0	0	0	0
GATTTCATGGAAATTTGTAATTTGTT	14	0	0	0	0	0.764612	0	0	0	0
GATTTCCCATTCGAAGAGCTAGTTTC	14	0	0	0	0	0.764612	0	0	0	0
GATTTCGCTTGTGGTTCATTGTTGAA	14	0	0	0	0	0.764612	0	0	0	0
GATTTGATGTTTCAGCAATGCCAGAC	14	0	0	0	0	0.764612	0	0	0	0
GATTTGTTCGATTGCATTTGGCGCGC	14	0	0	0	0	0.764612	0	0	0	0
GATTTTTTCTCGTGGCCGTTCGTAGC	14	0	0	0	0	0.764612	0	0	0	0
GCATCCGCTCGGTTACAATCTGCTCT	14	0	0	0	0	0.764612	0	0	0	0
GCCGTTGTGTGGGGTCGCATAGAGAT	14	0	0	0	0	0.764612	0	0	0	0
GCGGATGAGATCCAAAATTGCACCAA	14	0	0	0	0	0.764612	0	0	0	0
GCTCGATCTTGTCGTTTAACACCTTC	14	0	0	0	0	0.764612	0	0	0	0
GCTTCCAGTACTTCTTCGATGTCTTC	14	0	0	0	0	0.764612	0	0	0	0
GCTTGCCCACGGCTTGTTCTTTGACA	14	0	0	0	0	0.764612	0	0	0	0
GGCCATAGACTCTAGCAGAGTGTCGA	14	0	0	0	0	0.764612	0	0	0	0
GGCTCTTTTCACTATTTCATCCAAAT	14	0	0	0	0	0.764612	0	0	0	0
GGGTCGATATGTTTTAAAAGACTTGG	14	0	0	0	0	0.764612	0	0	0	0
GGGTTCTAAGATCACACTATCCGTTC	14	0	0	0	0	0.764612	0	0	0	0
GTATTTTGTGGCGATCCTTGCGGTTG	14	0	0	0	0	0.764612	0	0	0	0
GTCAGTACTTGCTCCACGCTAACGAA	14	0	0	0	0	0.764612	0	0	0	0
GTCTTAGTTGCACGTTGTAGCGTCTG	14	0	0	0	0	0.764612	0	0	0	0
GTGTATTGTATTTATGATCTATTGTA	14	0	0	0	0	0.764612	0	0	0	0
GTTCTGGTTCGTTTGTCTTGTGGATA	14	0	0	0	0	0.764612	0	0	0	0
GTTTAAAAAAATTAATGCGGGAATTT	14	0	0	0	0	0.764612	0	0	0	0
GTTTTGGCGTCAAAATATGAATTGAA	14	0	0	0	0	0.764612	0	0	0	0
GTTTTGTCTTCAAATGTTGCTTGGAT	14	0	0	0	0	0.764612	0	0	0	0
GATGGTTTTATGAACCCAATCGACTC	13	0	0	0	6	0.709997	0	0	0	0.32061
GGTGGAACCTCCATGTTAACATACAA	13	1	0	0	5	0.709997	0.054032	0	0	0.267175
GCTTTAAATAATAAGTTCGAATGTTT	13	0	0	0	4	0.709997	0	0	0	0.21374
GTCTGTTGATTCCGGCAACAAGTTTG	13	1	0	1	1	0.709997	0.054032	0	0.0557683	0.053435
GAGTCACAATTGAATTATCGAATTTA	13	0	0	0	1	0.709997	0	0	0	0.053435
GCTGGTTCAGCCAAGAGTAAGTCGTT	13	0	0	0	1	0.709997	0	0	0	0.053435
GGGTACCCCATTGCCGAATGTTTGAA	13	0	0	0	1	0.709997	0	0	0	0.053435
GTCCTTGTTTTTTCCGTTTGCTGTAA	13	0	0	0	1	0.709997	0	0	0	0.053435
GTGAAGGCGGGGGAAAATGGGTTGAT	13	0	0	0	1	0.709997	0	0	0	0.053435
GTTTCTTATAAAAATCCATCACTTCA	13	0	0	0	1	0.709997	0	0	0	0.053435
GCCACACTTCGTGATATTTAAAGGAA	13	2	0	0	0	0.709997	0.108064	0	0	0
GCGGACATATACCAGGTTGGGGTCCG	13	1	0	0	0	0.709997	0.054032	0	0	0
GCTTCATTCCCGATTTGAGTATGGCT	13	1	0	0	0	0.709997	0.054032	0	0	0
GTAGGACAATCTGGTATTTTGCCAAT	13	1	0	0	0	0.709997	0.054032	0	0	0
GAAAAAAATACATAATTCCATCGAAA	13	0	0	0	0	0.709997	0	0	0	0
GAAATATTCAAGTCTATTCCAGTTGG	13	0	0	0	0	0.709997	0	0	0	0
GAAATTTTCCTGCACATCCAAATTTG	13	0	0	0	0	0.709997	0	0	0	0
GAAGTTTCATAATCTTTTCACAGAGA	13	0	0	0	0	0.709997	0	0	0	0
GAATGGGTCCATTGTATTTTCTCAGG	13	0	0	0	0	0.709997	0	0	0	0
GAATTCCGTCGCGCCATCTCCTCAAT	13	0	0	0	0	0.709997	0	0	0	0
GACGAAGTGTTCAAGTTGAAGCTGGC	13	0	0	0	0	0.709997	0	0	0	0
GAGAAAATCAGATATTGAATCTTATT	13	0	0	0	0	0.709997	0	0	0	0
GAGCACAGTAACTGTCCAATGTTGTA	13	0	0	0	0	0.709997	0	0	0	0
GATACATGCTTCAATGATGTCTTCAA	13	0	0	0	0	0.709997	0	0	0	0
GATATTCCTCGTCTACATTCATAGCC	13	0	0	0	0	0.709997	0	0	0	0
GATCCGACCGCGTGACTTTCAAGCTT	13	0	0	0	0	0.709997	0	0	0	0
GATCTTCAGGTTTTTCGTTCGGTAGG	13	0	0	0	0	0.709997	0	0	0	0
GATGAGGAAGCACAAGTCCATAGTGG	13	0	0	0	0	0.709997	0	0	0	0
GATTCCATGGAACAAGATGGGTGTTC	13	0	0	0	0	0.709997	0	0	0	0
GATTGGACAGTTGCACAGCTGCAGAT	13	0	0	0	0	0.709997	0	0	0	0
GCAAAGAAGCCTCCTTTGAACCATTT	13	0	0	0	0	0.709997	0	0	0	0
GCAGTAGATCACTGTTCATATCACTC	13	0	0	0	0	0.709997	0	0	0	0
GCTATTCCCGGTAGGTCCATTACGTG	13	0	0	0	0	0.709997	0	0	0	0
GCTCCAGGATCATAAAGCGGCTTATG	13	0	0	0	0	0.709997	0	0	0	0
GCTTTTATTTAAAAAATGGTTGAAAC	13	0	0	0	0	0.709997	0	0	0	0
GGAAAGCTCCCGGATTGACCTTTACT	13	0	0	0	0	0.709997	0	0	0	0
GGGCTCCGTTATATGATAGGAATAAA	13	0	0	0	0	0.709997	0	0	0	0
GGGTCGAAAATGGGGACAATTGCGGT	13	0	0	0	0	0.709997	0	0	0	0
GGGTTCATATTCTGTTTTTTAAAGAT	13	0	0	0	0	0.709997	0	0	0	0
GGTGTAATTCTGCAGCCACTTCCGAA	13	0	0	0	0	0.709997	0	0	0	0
GGTTATAGTAAGACATTATTGAGAAG	13	0	0	0	0	0.709997	0	0	0	0
GGTTGCGCTGCTCCAGTATTTAGGCT	13	0	0	0	0	0.709997	0	0	0	0
GGTTTGTAATGGTTGTATTTCGAATT	13	0	0	0	0	0.709997	0	0	0	0
GTAATTGTCCAGTTGATCCATGTTTG	13	0	0	0	0	0.709997	0	0	0	0
GTAATTTATAACTTGAATGGCGAGGA	13	0	0	0	0	0.709997	0	0	0	0
GTAATTTGTTTCAATCAAAAAAAGAA	13	0	0	0	0	0.709997	0	0	0	0
GTAATTTTCCAGCTTCTCGGCAATAT	13	0	0	0	0	0.709997	0	0	0	0
GTAGGTGAGGGTCTCCACAGGGAACA	13	0	0	0	0	0.709997	0	0	0	0
GTATTGAAGTAGTAGCGGCGGCTACG	13	0	0	0	0	0.709997	0	0	0	0
GTGACATGGCTACGTATAGTTGTTTA	13	0	0	0	0	0.709997	0	0	0	0
GTGACTCTGTTGAAAAACATCCTATG	13	0	0	0	0	0.709997	0	0	0	0
GTGGACTCGTTGAATCGATAATTTCA	13	0	0	0	0	0.709997	0	0	0	0
GTTAAATTATTTTTTTCACTCTCTTC	13	0	0	0	0	0.709997	0	0	0	0
GTTCCTAGCTGCAATCTTGGACCTAC	13	0	0	0	0	0.709997	0	0	0	0
GCGATTTGAGCAATGTAAAGAATTCC	12	0	0	0	8	0.655382	0	0	0	0.42748
GACTGAAAAAATACATACAAGAATAC	12	0	0	0	7	0.655382	0	0	0	0.374045
GATATGAATAATAATAATTGAAGAAT	12	0	0	0	3	0.655382	0	0	0	0.160305
GCATATGCGTTGTTGCATGACTCTTG	12	0	0	0	2	0.655382	0	0	0	0.10687
GGTAGCCTAGTAAATTGGTGTGATGC	12	0	0	0	2	0.655382	0	0	0	0.10687
GTGAAAAAAAAAAGACAATCAGCCGA	12	0	0	0	2	0.655382	0	0	0	0.10687
GTTCGACTTCAACATGTTTTCTATCC	12	0	0	0	2	0.655382	0	0	0	0.10687
GCTTGGCCACGTGGTTGTGCAGGACG	12	3	0	0	1	0.655382	0.162096	0	0	0.053435
GACGCACTCTTCATTTTATGTACTCC	12	0	0	0	1	0.655382	0	0	0	0.053435
GAGCCAATTGTTAAGCGGATTCCAAC	12	0	0	0	1	0.655382	0	0	0	0.053435
GATGAAGTGTTTTAGGAATCTGTAAT	12	0	0	0	1	0.655382	0	0	0	0.053435
GATGATCATGGTTATTCTTTCTTTAT	12	0	0	0	1	0.655382	0	0	0	0.053435
GATGTGGAGGATGATGTGGAGGATGA	12	0	0	0	1	0.655382	0	0	0	0.053435
GCTGGGAAAATGGATTTGGAAGCCAC	12	0	0	0	1	0.655382	0	0	0	0.053435
GGGATCTCTCTATGTTCACATTGATT	12	0	0	0	1	0.655382	0	0	0	0.053435
GTCCATTGACTCTTCATAATCCAATA	12	0	0	0	1	0.655382	0	0	0	0.053435
GTTGACCGCACTCAAAGTGCCCACAG	12	0	0	0	1	0.655382	0	0	0	0.053435
GTTTTGAACAGATTGCGCCGTTTTGC	12	0	0	0	1	0.655382	0	0	0	0.053435
GTTTTTAAACGGTATGAAAGTTTTGA	12	0	0	0	1	0.655382	0	0	0	0.053435
GTTTTTACAATTACACGACTAGTTAA	12	0	0	0	1	0.655382	0	0	0	0.053435
GCCCTTTTTCCCACGGATGTGATCCA	12	1	0	1	0	0.655382	0.054032	0	0.0557683	0
GCGCGCATTGTATACCGTATCAAATA	12	1	0	1	0	0.655382	0.054032	0	0.0557683	0
GAAAACGTGTAGCTTGGTTGGCCTCA	12	0	0	1	0	0.655382	0	0	0.0557683	0
GAATCATGTTTGCGAGTTGATTGTAC	12	0	0	1	0	0.655382	0	0	0.0557683	0
GGTAAAAAAATTTAAATGACATTAAA	12	0	0	1	0	0.655382	0	0	0.0557683	0
GAGGTACGGGAAATAGCCATTTGATT	12	0	1	0	0	0.655382	0	0.0568947	0	0
GCTAAATTTTTTATTTAATACATTTG	12	1	0	0	0	0.655382	0.054032	0	0	0
GTAGTTCTTCATATGTTGCTTCAAGG	12	1	0	0	0	0.655382	0.054032	0	0	0
GTGAGCCCAAACATAGGCATTCTCAA	12	1	0	0	0	0.655382	0.054032	0	0	0
GTTAGAACTGCGCAATATCATCCATT	12	1	0	0	0	0.655382	0.054032	0	0	0
GTTTACCTGTTTGAGTGCAGCTCTGT	12	1	0	0	0	0.655382	0.054032	0	0	0
GAAATGTACTTCTTCTCAAAAGGTCC	12	0	0	0	0	0.655382	0	0	0	0
GAACATCTAATCGTTGTAGCTCAACT	12	0	0	0	0	0.655382	0	0	0	0
GAACTGATAATAATAAAATAAAAAAA	12	0	0	0	0	0.655382	0	0	0	0
GAACTTCCAAGAAAGATAAGTCAAAG	12	0	0	0	0	0.655382	0	0	0	0
GAAGAAAACGATATAGATTTGAAAAA	12	0	0	0	0	0.655382	0	0	0	0
GAAGTCAGTAGATTTGCCGGATGCAA	12	0	0	0	0	0.655382	0	0	0	0
GAAGTCCCAGTGCCATACTTTGTGCG	12	0	0	0	0	0.655382	0	0	0	0
GAAGTCTTTTAAATTTTATTTAATTC	12	0	0	0	0	0.655382	0	0	0	0
GACGAGTCTCGAACGAGAGTATCTTG	12	0	0	0	0	0.655382	0	0	0	0
GACGTCGGTGTCGGAGAGGGTTTTCC	12	0	0	0	0	0.655382	0	0	0	0
GAGGTCAGTCCTTTTTGATATTACCG	12	0	0	0	0	0.655382	0	0	0	0
GATAACTATTCCACTAATTCTCCAAT	12	0	0	0	0	0.655382	0	0	0	0
GATAATTCATATTTAGTCGTGTTTAT	12	0	0	0	0	0.655382	0	0	0	0
GATCCTTTGTCTTTGTCGTCGTCGTT	12	0	0	0	0	0.655382	0	0	0	0
GATGATCATGACGGTCACCAACTCGA	12	0	0	0	0	0.655382	0	0	0	0
GATTCTAAACCAACACGTCGTAGGTA	12	0	0	0	0	0.655382	0	0	0	0
GCGGAAATTCAATTTTATTTAGTAAA	12	0	0	0	0	0.655382	0	0	0	0
GCTTGATCTGATACTCATGAATGTGT	12	0	0	0	0	0.655382	0	0	0	0
GCTTGCTCCGCTTTCTTTTTCATGAA	12	0	0	0	0	0.655382	0	0	0	0
GCTTGTGGTTCATTGTTGAAGTGGAA	12	0	0	0	0	0.655382	0	0	0	0
GGAAATTGAGTCCACTTTATTGGATG	12	0	0	0	0	0.655382	0	0	0	0
GGATCATTTTATGTTCAATTATTGCA	12	0	0	0	0	0.655382	0	0	0	0
GGATCTGTACGTCCATTTGGCAATAC	12	0	0	0	0	0.655382	0	0	0	0
GGATTTGGTCGATGCGAAGTACTTCC	12	0	0	0	0	0.655382	0	0	0	0
GGGGAAAATGCTCAGTCTGTGCAAGG	12	0	0	0	0	0.655382	0	0	0	0
GGTCGTACTCTCTGACTTCTCGTCTT	12	0	0	0	0	0.655382	0	0	0	0
GGTGAAAACGTGAGTAATAATTGTAA	12	0	0	0	0	0.655382	0	0	0	0
GGTTAATGTTTTCTTGAGATGTGTAC	12	0	0	0	0	0.655382	0	0	0	0
GTAAACGTACAACAAAATTATTGCGA	12	0	0	0	0	0.655382	0	0	0	0
GTAATGATTGGTCGATGCACCATAAA	12	0	0	0	0	0.655382	0	0	0	0
GTAATTTCCTTGGCTTTTGCTTAGAG	12	0	0	0	0	0.655382	0	0	0	0
GTACATTCTTCTTTGTGATGGGAACA	12	0	0	0	0	0.655382	0	0	0	0
GTAGGTTGTCAGGTTCTAATGTTAAC	12	0	0	0	0	0.655382	0	0	0	0
GTAGTCCGAGATCAATGAATTTGTTC	12	0	0	0	0	0.655382	0	0	0	0
GTCTTTCCCATTCCGCTTTGTTTGAG	12	0	0	0	0	0.655382	0	0	0	0
GTGCCATTTTTTGTGAATAATACTGA	12	0	0	0	0	0.655382	0	0	0	0
GTGCTACTGGAAAAATTAAAATTGAT	12	0	0	0	0	0.655382	0	0	0	0
GTGCTGTATGATGGTCCATTGATTGA	12	0	0	0	0	0.655382	0	0	0	0
GTGGCGATGTTGAAAACTAGAAGCTT	12	0	0	0	0	0.655382	0	0	0	0
GTTCGAATCCATCGATCCATCCCGAT	12	0	0	0	0	0.655382	0	0	0	0
GTTCGAATGTTTATAGTGCATGTGTT	12	0	0	0	0	0.655382	0	0	0	0
GTTCTGAAAAATTAATGTGTTTCTGA	12	0	0	0	0	0.655382	0	0	0	0
GTTCTTTTCTCTCCCACGAGTTGTTC	12	0	0	0	0	0.655382	0	0	0	0
GTTTGTATGGTACCGCTTGTTTTCCA	12	0	0	0	0	0.655382	0	0	0	0
GTTTGTCCATTGAAAATACCATTTCA	12	0	0	0	0	0.655382	0	0	0	0
GTTTTCAGTCGGCTCTTTTCACTATT	12	0	0	0	0	0.655382	0	0	0	0
GTGGTTCGGTTTCGGCCGAGCCAAGG	11	1	0	1	13	0.600767	0.054032	0	0.0557683	0.694655
GATCAATAATCAGTCCAGTCCTTTCT	11	0	0	0	8	0.600767	0	0	0	0.42748
GAGCCGGCGCCGCATCAGGAATACCA	11	1	0	0	3	0.600767	0.054032	0	0	0.160305
GATAGCATAATCAGCTTGTCGAACCT	11	0	0	0	3	0.600767	0	0	0	0.160305
GCACGACAGCTGATTGTGGATAATTC	11	0	1	0	2	0.600767	0	0.0568947	0	0.10687
GAGGAAGGGCCTGCTGTGAAACTTTC	11	1	0	0	2	0.600767	0.054032	0	0	0.10687
GGGTTGATAAAGGTACGTTGCAAACA	11	0	0	0	2	0.600767	0	0	0	0.10687
GTATACCGGTTATTAGTGCCATTTTT	11	0	0	1	1	0.600767	0	0	0.0557683	0.053435
GAAAATTTTAAAAATACACATATGAG	11	0	0	0	1	0.600767	0	0	0	0.053435
GAAGCTCTGTTGGCGTTGCTTTTCGC	11	0	0	0	1	0.600767	0	0	0	0.053435
GAAGGCATTTCCGTGTTCCAATAGGT	11	0	0	0	1	0.600767	0	0	0	0.053435
GAATATTTTTTAGAGATGATCAAAGA	11	0	0	0	1	0.600767	0	0	0	0.053435
GATCAGGTTCGTTCGGAAATACTCAT	11	0	0	0	1	0.600767	0	0	0	0.053435
GCTATCACTCCGAAAGGCGCCTCCAA	11	0	0	0	1	0.600767	0	0	0	0.053435
GCTGTCAGGACATCTCTTCTTGTCAA	11	0	0	0	1	0.600767	0	0	0	0.053435
GGAAGTGTTAAACTAATTGGTTCTCA	11	0	0	0	1	0.600767	0	0	0	0.053435
GGTATGAAAGTTTTGAAAATATTTGA	11	0	0	0	1	0.600767	0	0	0	0.053435
GTAGTTGATTTACGTGCTCCAATGGT	11	0	0	0	1	0.600767	0	0	0	0.053435
GTCAAAAATAAGTGTTAATTATATTT	11	0	0	0	1	0.600767	0	0	0	0.053435
GTCCTTGAATAGTGTGTGATTTACGA	11	0	0	0	1	0.600767	0	0	0	0.053435
GTTTCCCGACGAGTAGATTTCCTCAC	11	0	0	0	1	0.600767	0	0	0	0.053435
GAAAATGGGGACAATTGCGGTTTTAT	11	0	1	0	0	0.600767	0	0.0568947	0	0
GGTGTTGTACGTAGGTGGCTAGCCGA	11	1	0	0	0	0.600767	0.054032	0	0	0
GAAAAATGTAACAAATTGATACGAGC	11	0	0	0	0	0.600767	0	0	0	0
GAAATTTCCTCAACGATTACTCCGAT	11	0	0	0	0	0.600767	0	0	0	0
GAACACACGATTTCCCATTCGAAGAG	11	0	0	0	0	0.600767	0	0	0	0
GAAGTAGTTGATTTACGTGCTCCAAT	11	0	0	0	0	0.600767	0	0	0	0
GAATTAATGATTCATGATTTTGACAG	11	0	0	0	0	0.600767	0	0	0	0
GACCGAGTGGCATGGGTCTTGGAATC	11	0	0	0	0	0.600767	0	0	0	0
GACTATCGTGATGTCGAACTCTTGTA	11	0	0	0	0	0.600767	0	0	0	0
GACTCCTTTGGCTTTCAGTGACAAGC	11	0	0	0	0	0.600767	0	0	0	0
GAGGATGATTTGAATTGGCGTTGAAT	11	0	0	0	0	0.600767	0	0	0	0
GAGTGGATGACGACGACGGCGAGGAT	11	0	0	0	0	0.600767	0	0	0	0
GAGTTTCGTGGTATCGGTCAAGTGCA	11	0	0	0	0	0.600767	0	0	0	0
GATATGTTTATTGAAAATCAGGAAAA	11	0	0	0	0	0.600767	0	0	0	0
GATCCTCTTCGATTGTTCCAAATGAG	11	0	0	0	0	0.600767	0	0	0	0
GATCTTTGCCATTTTCGTCCTGTGCT	11	0	0	0	0	0.600767	0	0	0	0
GATGATGTGGAGGATGATGTGGAGGA	11	0	0	0	0	0.600767	0	0	0	0
GATGTTGAAAACTAGAAGCTTTGCGG	11	0	0	0	0	0.600767	0	0	0	0
GATTGTTCCAAATGAGACTCAACATA	11	0	0	0	0	0.600767	0	0	0	0
GCACAATCAAATCTGTTTTCAATAGT	11	0	0	0	0	0.600767	0	0	0	0
GCACCAAATTTGAGCCAGCTTGATAA	11	0	0	0	0	0.600767	0	0	0	0
GCACTATTTCCAACACAAATTGCACT	11	0	0	0	0	0.600767	0	0	0	0
GCATCATACTTCAATATAACTATTAT	11	0	0	0	0	0.600767	0	0	0	0
GCCTGTCGATAGATATTTACACAAGA	11	0	0	0	0	0.600767	0	0	0	0
GCGAGTAACGGCTTGATGTAGTCCGC	11	0	0	0	0	0.600767	0	0	0	0
GCGTACGATTTTGGTGACTGACCTCT	11	0	0	0	0	0.600767	0	0	0	0
GCTACGGTTGATAGTTGTTCCTTTGC	11	0	0	0	0	0.600767	0	0	0	0
GCTGCAATCTTGTTCCTAGCTGCAAT	11	0	0	0	0	0.600767	0	0	0	0
GCTGTCCCAGACTATTACATTGGAAG	11	0	0	0	0	0.600767	0	0	0	0
GCTGTTTTAGTATATAGGATTTCGAT	11	0	0	0	0	0.600767	0	0	0	0
GGAACCATTTCTGAGAAGTCCCAGTG	11	0	0	0	0	0.600767	0	0	0	0
GGAGAGAGATTATAATATAAACAATC	11	0	0	0	0	0.600767	0	0	0	0
GGAGATCGCCGCGTGCATGTCGCAGA	11	0	0	0	0	0.600767	0	0	0	0
GGCGGAGACGCAGGATTCCTTGGTCC	11	0	0	0	0	0.600767	0	0	0	0
GGGCAAGACTTATTATATTCATCAAG	11	0	0	0	0	0.600767	0	0	0	0
GGGTAATAGAATTTTTGGGTAATACA	11	0	0	0	0	0.600767	0	0	0	0
GGTGAAAAAATAGTTCAAATGCGGCA	11	0	0	0	0	0.600767	0	0	0	0
GGTTTATTGAAGAAAAGATTATATAT	11	0	0	0	0	0.600767	0	0	0	0
GGTTTGTTCCGCAGTAATGATCAATG	11	0	0	0	0	0.600767	0	0	0	0
GGTTTTTTAATGACGATATTTTGAAG	11	0	0	0	0	0.600767	0	0	0	0
GTAAAACTTTTGGGACCTTGATTGAG	11	0	0	0	0	0.600767	0	0	0	0
GTACTCAAATCACTGTTGAAATGATA	11	0	0	0	0	0.600767	0	0	0	0
GTAGATGGAATGTTCACAGAAGCTGG	11	0	0	0	0	0.600767	0	0	0	0
GTAGATTATTTTCAATCGCATTGTCC	11	0	0	0	0	0.600767	0	0	0	0
GTATGCCTTCCTGACTCCTTTGGCTT	11	0	0	0	0	0.600767	0	0	0	0
GTCCGTCTTGTACCTTGCAACAAGTG	11	0	0	0	0	0.600767	0	0	0	0
GTCTCGGGAGTAACTTTATTGAAGTA	11	0	0	0	0	0.600767	0	0	0	0
GTCTTTTGTGCCTCTCTTTATTCGCC	11	0	0	0	0	0.600767	0	0	0	0
GTGTAAAACATGATGGTAGAGTTCGT	11	0	0	0	0	0.600767	0	0	0	0
GTTAGGTCAGGCGGGAGGAAATAATG	11	0	0	0	0	0.600767	0	0	0	0
GTTCATTGTTGAAGTGGAAGAGTCTG	11	0	0	0	0	0.600767	0	0	0	0
GTTCGGGGTGTCTTAGTTGCACGTTG	11	0	0	0	0	0.600767	0	0	0	0
GTTGAGGAAACTTGGCAATAGCTTTA	11	0	0	0	0	0.600767	0	0	0	0
GTTGCTGTTTCTCATTTTTCCTCAAT	11	0	0	0	0	0.600767	0	0	0	0
GTTGGGGAAACTTCGAAACAGCTTTA	11	0	0	0	0	0.600767	0	0	0	0
GTTTATATCGTTCTTCAAAATGTTGT	11	0	0	0	0	0.600767	0	0	0	0
GTTTATGGTTATGCTTGAATGAGCGA	11	0	0	0	0	0.600767	0	0	0	0
GTTTTGGCGTCAAAATATGGATCGAA	11	0	0	0	0	0.600767	0	0	0	0
GAGGTTGGCCGGAAGAAGACGGTTGG	10	19	3	7	9	0.546152	1.02661	0.170684	0.390378	0.480915
GAAGAACGGATCGTCCTTTAATCCTT	10	7	14	17	8	0.546152	0.378224	0.796525	0.948061	0.42748
GAATGAAAATAAATGAATCTCACCCT	10	0	0	0	7	0.546152	0	0	0	0.374045
GTCAAAGTATATGGTTTCAGTTTCAT	10	0	0	0	6	0.546152	0	0	0	0.32061
GTGCAAGGATGAAAAAGAACTCTCTC	10	7	4	1	4	0.546152	0.378224	0.227579	0.0557683	0.21374
GTATGGACGAAATTTTCATGGCTTCA	10	0	0	0	3	0.546152	0	0	0	0.160305
GTCCGTTGATGACAACATACATACAC	10	34	3	3	2	0.546152	1.83709	0.170684	0.167305	0.10687
GAATACTTTTATTGAGTCGTTCTGAG	10	0	0	0	2	0.546152	0	0	0	0.10687
GAGAGTTCTGTACAATGTCGTGATTT	10	0	0	0	2	0.546152	0	0	0	0.10687
GATTATTTTTTGGTCTTCTAAAAGGT	10	0	0	0	2	0.546152	0	0	0	0.10687
GCTTCATATTGTATTTACCTTCTTTT	10	0	0	0	2	0.546152	0	0	0	0.10687
GTTCGAACTTCGACTTTTCCAATTTC	10	0	0	0	2	0.546152	0	0	0	0.10687
GCTCTTTAGTGGGAAGTGTTCCAAAT	10	1	0	0	1	0.546152	0.054032	0	0	0.053435
GCTTATAGCCGTGAGAGAGAGAGCCT	10	1	0	0	1	0.546152	0.054032	0	0	0.053435
GATTGATTTTTGAAATTGGCAAGTAA	10	0	0	0	1	0.546152	0	0	0	0.053435
GATTTACCACCCTGTCGTCATCTCCA	10	0	0	0	1	0.546152	0	0	0	0.053435
GATTTTCTGACTCGACTGGCAATCCG	10	0	0	0	1	0.546152	0	0	0	0.053435
GCATCTCCTCGAGAGTGTTGGCAGCC	10	0	0	0	1	0.546152	0	0	0	0.053435
GCATTGACACTTGGTATCGGATATTC	10	0	0	0	1	0.546152	0	0	0	0.053435
GCTCTCGTTGTTGGGACGTTTTTCTT	10	0	0	0	1	0.546152	0	0	0	0.053435
GCTTCTCGTGCATTAGCTCGAACGAC	10	0	0	0	1	0.546152	0	0	0	0.053435
GGAAGGATAAATTATTTTTAATATGT	10	0	0	0	1	0.546152	0	0	0	0.053435
GTATCTTGCCGCAAAAATATCAAGGC	10	0	0	0	1	0.546152	0	0	0	0.053435
GTCCAATGCACTTATCCTACACTTGC	10	0	0	0	1	0.546152	0	0	0	0.053435
GTCCATGCCTCCTTCGTATTTTTTAC	10	0	0	0	1	0.546152	0	0	0	0.053435
GTGGGAAGTGTTCCAAATGATCAGAG	10	0	0	0	1	0.546152	0	0	0	0.053435
GAGGGTTATGAGAAAGGGTGAAGAAA	10	0	1	0	0	0.546152	0	0.0568947	0	0
GGGAAACAAAAAATTTAATTTTGGTA	10	2	0	0	0	0.546152	0.108064	0	0	0
GAACATCGCCAAACATCGGTCATCGG	10	1	0	0	0	0.546152	0.054032	0	0	0
GACTGATCCAGATCGGCTCTGGAGCC	10	1	0	0	0	0.546152	0.054032	0	0	0
GGTTCCAATATCTTTTCCTTCTTTGG	10	1	0	0	0	0.546152	0.054032	0	0	0
GAAAAATTTTAGAATAACTTCGAGAT	10	0	0	0	0	0.546152	0	0	0	0
GAAAACGTGTGGTGTTTTTTCTTATA	10	0	0	0	0	0.546152	0	0	0	0
GAAACGGAATCGCTGTCCCGGACAAG	10	0	0	0	0	0.546152	0	0	0	0
GAACTTGGTTTGTTCCGCAGTAATGA	10	0	0	0	0	0.546152	0	0	0	0
GAAGAGGGATAGACACAATAAGAATA	10	0	0	0	0	0.546152	0	0	0	0
GAAGATTGGTAGAGTGCGTTGACGAT	10	0	0	0	0	0.546152	0	0	0	0
GACAAACTTTCCATTTCCAAAACCTG	10	0	0	0	0	0.546152	0	0	0	0
GACATCGTTGCAATGCTAATTATCTT	10	0	0	0	0	0.546152	0	0	0	0
GACATGAAGTTTGAACCACTATCGGA	10	0	0	0	0	0.546152	0	0	0	0
GACCATCCACCAGAAGGTCGGCTATC	10	0	0	0	0	0.546152	0	0	0	0
GACGAAGAAAACGATATAGATTTGAA	10	0	0	0	0	0.546152	0	0	0	0
GACGGCAACTTTTCCTATTCTTTTGA	10	0	0	0	0	0.546152	0	0	0	0
GACTAATTTGGGTGACATGGAGATTA	10	0	0	0	0	0.546152	0	0	0	0
GACTAGGGGTGTAGAGCAGCCTAGTA	10	0	0	0	0	0.546152	0	0	0	0
GACTTGTTCGATGTAGCGTTCATAGC	10	0	0	0	0	0.546152	0	0	0	0
GAGATGTGTACAAAAGTTGATCCATT	10	0	0	0	0	0.546152	0	0	0	0
GAGCACACCGATCAAGATGTTGAATC	10	0	0	0	0	0.546152	0	0	0	0
GAGCCAACCTATCCCTATGACGAACG	10	0	0	0	0	0.546152	0	0	0	0
GAGCGCATCCGTCCTCTTCGGCGTTC	10	0	0	0	0	0.546152	0	0	0	0
GAGGCGAATTATGCTTTATGTTCACA	10	0	0	0	0	0.546152	0	0	0	0
GAGTCCAATTATTTTGAGCTTCCTCA	10	0	0	0	0	0.546152	0	0	0	0
GATCATAGTCTTCTTATGATGGCTGC	10	0	0	0	0	0.546152	0	0	0	0
GATGTATTGTCCATTTCCAATGAAAC	10	0	0	0	0	0.546152	0	0	0	0
GCAAAAACTGCTTGAATTCCAATTGC	10	0	0	0	0	0.546152	0	0	0	0
GCAAGCCCAAGCATCACTCGGACACG	10	0	0	0	0	0.546152	0	0	0	0
GCAGAGATCTGAAATCAACAGTGCAG	10	0	0	0	0	0.546152	0	0	0	0
GCCAAAGCACAATTGTCTGGGTATCA	10	0	0	0	0	0.546152	0	0	0	0
GCGCTGGAGACGATCCAGCAATCTGG	10	0	0	0	0	0.546152	0	0	0	0
GCGGAACAAGTGGAACTTTGCTGCAG	10	0	0	0	0	0.546152	0	0	0	0
GCGGGTAATCGTATATTCCAGTTTTA	10	0	0	0	0	0.546152	0	0	0	0
GCTCATTGGCTTCTTTCGTCTTTTCA	10	0	0	0	0	0.546152	0	0	0	0
GCTGAGGGATTCCTCCTTATTGAGGA	10	0	0	0	0	0.546152	0	0	0	0
GCTGTTTTCCCGCGACGGCAACTTTT	10	0	0	0	0	0.546152	0	0	0	0
GCTTAGAGGTATGAATCATCAAAGAG	10	0	0	0	0	0.546152	0	0	0	0
GCTTGACACGGTTAATGAGGCGTTGG	10	0	0	0	0	0.546152	0	0	0	0
GCTTGTCGTAGTTTTCGTTGTACCAC	10	0	0	0	0	0.546152	0	0	0	0
GCTTTTATTGACGGTGAAACCGGCCT	10	0	0	0	0	0.546152	0	0	0	0
GGAGTGTGATTTCATCGATGATAATG	10	0	0	0	0	0.546152	0	0	0	0
GGATTAATATGTAAAAGATAGAATAA	10	0	0	0	0	0.546152	0	0	0	0
GGCAACAAGTTTGCTGGTGTCTTCCT	10	0	0	0	0	0.546152	0	0	0	0
GGCACTCTCGACAGTTCACGCTGAGC	10	0	0	0	0	0.546152	0	0	0	0
GGCCAATTGTGCAATGCAGTGTGCGC	10	0	0	0	0	0.546152	0	0	0	0
GGCTCCTACAAAGTACAATTGGTAGT	10	0	0	0	0	0.546152	0	0	0	0
GGGAGTAACTTTATTGAAGTAAGTTG	10	0	0	0	0	0.546152	0	0	0	0
GGGTCAATGACGGAGTCGAGATCGAC	10	0	0	0	0	0.546152	0	0	0	0
GGTAACCTCCAGAGCCAATTGTTTCA	10	0	0	0	0	0.546152	0	0	0	0
GGTAGTTGGAACAATGGCATACAAAT	10	0	0	0	0	0.546152	0	0	0	0
GGTCCGGGAGGCAATTTACCATAGTT	10	0	0	0	0	0.546152	0	0	0	0
GGTGGTTTCCATCACCTTTAGCGTAC	10	0	0	0	0	0.546152	0	0	0	0
GGTTATTCTTTCGAATTGATAAATTG	10	0	0	0	0	0.546152	0	0	0	0
GTACAGACGCACTCTTCATTTTATGT	10	0	0	0	0	0.546152	0	0	0	0
GTACCAGATAGCAAGAACCGTCCGAT	10	0	0	0	0	0.546152	0	0	0	0
GTACCTCTGACTCATATAGCGCTTGT	10	0	0	0	0	0.546152	0	0	0	0
GTACGTCTCCGGCAACTTTGTGAATC	10	0	0	0	0	0.546152	0	0	0	0
GTCATTTGACCACGGTCGCACCTGCT	10	0	0	0	0	0.546152	0	0	0	0
GTCCACATTCGAAACATTGCAAACGG	10	0	0	0	0	0.546152	0	0	0	0
GTCGTTCGAGATCTTTAGAGTGAGAT	10	0	0	0	0	0.546152	0	0	0	0
GTCTTCATTCGGGCGAAAAATTATTT	10	0	0	0	0	0.546152	0	0	0	0
GTCTTTATATGGCTAGCCGTATTGTT	10	0	0	0	0	0.546152	0	0	0	0
GTGATTTTTTCGTTTGAAATTTCTTG	10	0	0	0	0	0.546152	0	0	0	0
GTGGATTCATTTCCAAAGAAGTGTTA	10	0	0	0	0	0.546152	0	0	0	0
GTGGTCTTCTACCGTTATCATGCGTC	10	0	0	0	0	0.546152	0	0	0	0
GTGTCGGTTGCCTCGGTAAAACTTGT	10	0	0	0	0	0.546152	0	0	0	0
GTTCGCTTCGAAGAAGTTTTCCGTGA	10	0	0	0	0	0.546152	0	0	0	0
GTTGAATTCCACTAAATCTGAACTGA	10	0	0	0	0	0.546152	0	0	0	0
GTTGAGAGGTCACGTGGTTGAGTGTG	10	0	0	0	0	0.546152	0	0	0	0
GTTGTGCATGTTTTCATATGTAACGA	10	0	0	0	0	0.546152	0	0	0	0
GTTTGAACGACGCGATTCTTGTCTCA	10	0	0	0	0	0.546152	0	0	0	0
GTTTGCAAGACGACCAAGTTTCTGGG	10	0	0	0	0	0.546152	0	0	0	0
GTTTGTGCATCGAAATATGGAAGGAT	10	0	0	0	0	0.546152	0	0	0	0
GTTTTTGTCGCGCTCTCGAGGCAGAA	10	0	0	0	0	0.546152	0	0	0	0
GCTGACGATACTAGCGTTACATTCTC	9	0	0	0	11	0.491537	0	0	0	0.587785
GGGACCTCCATGTAAACGTACAACAA	9	0	0	0	6	0.491537	0	0	0	0.32061
GTGATGATCATGTCATCTATGTAACA	9	0	0	0	4	0.491537	0	0	0	0.21374
GCCACGTGATTTAGGTTTATTTGCTA	9	28	3	2	3	0.491537	1.5129	0.170684	0.111537	0.160305
GGCCTGCGTAGTATAGTGGTTAGTAC	9	26	3	2	3	0.491537	1.40483	0.170684	0.111537	0.160305
GAAAAATACATTTTATTTAAAAAAAA	9	0	0	0	3	0.491537	0	0	0	0.160305
GCTTCTACATTTTTTCTCACAATTCT	9	0	0	0	3	0.491537	0	0	0	0.160305
GTTCCCTGTTTCAGATGTATTTATTC	9	0	0	0	3	0.491537	0	0	0	0.160305
GAAATCTAATCAAAAACTTCATTCGC	9	0	0	0	2	0.491537	0	0	0	0.10687
GCTCCCTGGCTGGGGGTGGGAAATTT	9	0	0	0	2	0.491537	0	0	0	0.10687
GTTGTCCTTTTAATCTTATAAAATCT	9	0	0	0	2	0.491537	0	0	0	0.10687
GTCAGTGACTTATCAAAATAGCATAT	9	1	0	0	1	0.491537	0.054032	0	0	0.053435
GTTATCAGCAGTGGATAGATCATGAA	9	1	0	0	1	0.491537	0.054032	0	0	0.053435
GATCCAGTGATATTGTCCGATCTTTT	9	0	0	0	1	0.491537	0	0	0	0.053435
GATTAGGATTTGAGGATTAAGAATAA	9	0	0	0	1	0.491537	0	0	0	0.053435
GCACTTAAGCATCAAAATACACAATA	9	0	0	0	1	0.491537	0	0	0	0.053435
GCATCCGTTTTGTTGTGAATTGCTGT	9	0	0	0	1	0.491537	0	0	0	0.053435
GCTCCTGCCTCTAACCAGTCAGAGAA	9	0	0	0	1	0.491537	0	0	0	0.053435
GGTGTGCTAAACAATAAAAAAACCGG	9	0	0	0	1	0.491537	0	0	0	0.053435
GTCATAGAGACAGAATAAATGGAGAA	9	0	0	0	1	0.491537	0	0	0	0.053435
GTTACATTCTCCGGTTGAGGAAACTT	9	0	0	0	1	0.491537	0	0	0	0.053435
GTTATTTTAGTTGAAATTTGTGTCTT	9	0	0	0	1	0.491537	0	0	0	0.053435
GTTGTACCTGCATTGGTTGTTAATAG	9	0	0	0	1	0.491537	0	0	0	0.053435
GTTTCATCTTTCATGATCTTCTTGAG	9	0	0	0	1	0.491537	0	0	0	0.053435
GATCGTATTCTCGAATGCCGCAGGTA	9	0	0	1	0	0.491537	0	0	0.0557683	0
GGAACAGTGAGCATGCATGAGTACTT	9	0	0	1	0	0.491537	0	0	0.0557683	0
GGCCTGCTTAGTATAGTGGTTAGTAC	9	17	3	0	0	0.491537	0.918544	0.170684	0	0
GCTCGCCATTTTCATTAAAATCGCTC	9	1	1	0	0	0.491537	0.054032	0.0568947	0	0
GAAATCCTCCATTTTTGTGCACAATG	9	0	1	0	0	0.491537	0	0.0568947	0	0
GCAATGTGTTTATTTTGAGGGAGGAC	9	1	0	0	0	0.491537	0.054032	0	0	0
GGTGGGTGAGGTCCCACGTTGTTGTC	9	1	0	0	0	0.491537	0.054032	0	0	0
GAAAGAGTCCAGGTATCAAACAGGGA	9	0	0	0	0	0.491537	0	0	0	0
GAACAAATCGACGTTTTTCTATTTCA	9	0	0	0	0	0.491537	0	0	0	0
GAAGACTTCTTGAATCCGAGCAAAGG	9	0	0	0	0	0.491537	0	0	0	0
GAAGCTTTGCGGATGTAACAATTGGA	9	0	0	0	0	0.491537	0	0	0	0
GAAGTAGGGAGTGGGTGTGCTAAACA	9	0	0	0	0	0.491537	0	0	0	0
GAAGTCAGAGCACCGTTTGTATCGAA	9	0	0	0	0	0.491537	0	0	0	0
GAAGTTGAGCTCCATTTCCCTCCGAG	9	0	0	0	0	0.491537	0	0	0	0
GAATGCCGCAGGTAGGTGAGGGTCTC	9	0	0	0	0	0.491537	0	0	0	0
GAATGTTTATAGTGCATGTGTTAGAT	9	0	0	0	0	0.491537	0	0	0	0
GACTTCAACATGTTTTCTATCCGATA	9	0	0	0	0	0.491537	0	0	0	0
GAGAATGATAGAAGGGAAAACTGTAT	9	0	0	0	0	0.491537	0	0	0	0
GAGACGTGAAGTATTATAGAGGTTTT	9	0	0	0	0	0.491537	0	0	0	0
GAGAGATTTGGTTATAGTAAGACATT	9	0	0	0	0	0.491537	0	0	0	0
GAGGGGGAAAATGCTCAGTCTGTGCA	9	0	0	0	0	0.491537	0	0	0	0
GAGTGGAAAGACAACTACTATCTAAT	9	0	0	0	0	0.491537	0	0	0	0
GAGTGGATACAGTTGGAGTCTGACCT	9	0	0	0	0	0.491537	0	0	0	0
GATAATGAGTCGTGTCGTGACGCAGA	9	0	0	0	0	0.491537	0	0	0	0
GATCACTGTTCATATCACTCAAAATT	9	0	0	0	0	0.491537	0	0	0	0
GATCCATCATCCCGTTCGAATCCATC	9	0	0	0	0	0.491537	0	0	0	0
GATGATCCCACATCTGTCAGACAGAT	9	0	0	0	0	0.491537	0	0	0	0
GATGTTTGCTGGTGCAATAAGCACAT	9	0	0	0	0	0.491537	0	0	0	0
GATTATTTGGATGGCAGCCGATGTGA	9	0	0	0	0	0.491537	0	0	0	0
GATTCGTAAGCCTTTTTGTGGGTCGG	9	0	0	0	0	0.491537	0	0	0	0
GATTGAAATCCTAAGTAGAGGAACAA	9	0	0	0	0	0.491537	0	0	0	0
GATTTACGTGCTCCAATGGTATTGTT	9	0	0	0	0	0.491537	0	0	0	0
GATTTTAGAAGTGACGGATGTATTAT	9	0	0	0	0	0.491537	0	0	0	0
GCACAATGGAGAAATACAAATAATCG	9	0	0	0	0	0.491537	0	0	0	0
GCAGCACTCGTTTCATTCCAGAACGT	9	0	0	0	0	0.491537	0	0	0	0
GCATCAAAACATGGGAGAATCGTAAG	9	0	0	0	0	0.491537	0	0	0	0
GCATTTCCGTGTTCCAATAGGTCAGT	9	0	0	0	0	0.491537	0	0	0	0
GCCACGACGCGAAGATCTTTGCCATT	9	0	0	0	0	0.491537	0	0	0	0
GCCTGATGTTGAAATCCTTCTGATGT	9	0	0	0	0	0.491537	0	0	0	0
GCCTTCGAACTTTCAATCTTAAATTG	9	0	0	0	0	0.491537	0	0	0	0
GCTCATAATATTCGATTGCTGGTAGA	9	0	0	0	0	0.491537	0	0	0	0
GCTGCTTTGTCCTCAAAGCATGATAG	9	0	0	0	0	0.491537	0	0	0	0
GCTTTAATTTTCTCAGGATCGGTTTG	9	0	0	0	0	0.491537	0	0	0	0
GCTTTACTGTTTCTTGTGACCATTGG	9	0	0	0	0	0.491537	0	0	0	0
GCTTTTATTCAGAAAAAATTGGAAAT	9	0	0	0	0	0.491537	0	0	0	0
GGAACGGACTTGTTTTGATTCCGAAG	9	0	0	0	0	0.491537	0	0	0	0
GGACCTCCATGTCGTAGGAATGCTCG	9	0	0	0	0	0.491537	0	0	0	0
GGATAGGAAAATGTATATGAAAGTGT	9	0	0	0	0	0.491537	0	0	0	0
GGATTTCTTATCTTGTACAGTACGAT	9	0	0	0	0	0.491537	0	0	0	0
GGCATACCGGACAACTCATTGCTTTT	9	0	0	0	0	0.491537	0	0	0	0
GGCGTTTCTGGCAATTGATCACTAAA	9	0	0	0	0	0.491537	0	0	0	0
GGGATGTTAATTTGTATAGTGCTTTT	9	0	0	0	0	0.491537	0	0	0	0
GGGGCGGCGTGGAATCGTGGCGAGCG	9	0	0	0	0	0.491537	0	0	0	0
GGTACAATTTCTAGATGTGTTATGCT	9	0	0	0	0	0.491537	0	0	0	0
GGTATTCATACTTGACTGCTCGCCAA	9	0	0	0	0	0.491537	0	0	0	0
GGTGGCAGACAATCAAATTCTTCTGA	9	0	0	0	0	0.491537	0	0	0	0
GGTTGATAAAAACAGAAGATTGCGTT	9	0	0	0	0	0.491537	0	0	0	0
GGTTTGAATGACTGCTGTATCCAACA	9	0	0	0	0	0.491537	0	0	0	0
GTAAAAAATCGATTTTTTTTTGTTGG	9	0	0	0	0	0.491537	0	0	0	0
GTAATCTGCCTCGAAACAGTCGGATT	9	0	0	0	0	0.491537	0	0	0	0
GTAATGGTTGTATTTCGAATTCGGTA	9	0	0	0	0	0.491537	0	0	0	0
GTACCGATTGTCTCTGGTTTCTTTCC	9	0	0	0	0	0.491537	0	0	0	0
GTATCCATGAAAAATCAATTGCTTCA	9	0	0	0	0	0.491537	0	0	0	0
GTATCGACGAAAAGGGGTTGTGCGAT	9	0	0	0	0	0.491537	0	0	0	0
GTATTTATGATCTATTGTATGTGTTC	9	0	0	0	0	0.491537	0	0	0	0
GTCTGCGGAAATGTTCTTCTACTGTT	9	0	0	0	0	0.491537	0	0	0	0
GTCTTTATTGCCTGATAATTGGAAAA	9	0	0	0	0	0.491537	0	0	0	0
GTCTTTGTCGTCGTCGTTCATCCCGA	9	0	0	0	0	0.491537	0	0	0	0
GTCTTTTATTTTGTCGAATATGATTT	9	0	0	0	0	0.491537	0	0	0	0
GTGAATTGTAGTTGAGGCAGTTGCTT	9	0	0	0	0	0.491537	0	0	0	0
GTGATAAGAATGAACTTTATTATATG	9	0	0	0	0	0.491537	0	0	0	0
GTGATGGAGAATGATTGCATCCATGC	9	0	0	0	0	0.491537	0	0	0	0
GTGTTGATATTGTTAGGGAGTTTGTC	9	0	0	0	0	0.491537	0	0	0	0
GTTATGTCTTCTGTTGGATCTCCGTC	9	0	0	0	0	0.491537	0	0	0	0
GTTCCATTAGCCAAAAACAGACTCTG	9	0	0	0	0	0.491537	0	0	0	0
GTTCGTAGCGTGGTGATAAGATCCAG	9	0	0	0	0	0.491537	0	0	0	0
GTTCGTCGTTAGCCATTGTGTGCAGA	9	0	0	0	0	0.491537	0	0	0	0
GTTGAAAATAACAATAGATTGGAATA	9	0	0	0	0	0.491537	0	0	0	0
GTTGAAAATTATTAACCCAATTGTTA	9	0	0	0	0	0.491537	0	0	0	0
GTTGTACGTCGGCGAGGCGGTCCGAA	9	0	0	0	0	0.491537	0	0	0	0
GTTGTGTGGGGTCGCATAGAGATCAA	9	0	0	0	0	0.491537	0	0	0	0
GTTTCGATCACGAACGGTTTCCCAAA	9	0	0	0	0	0.491537	0	0	0	0
GTTTCTGTTGCGATTATTAATATTGT	9	0	0	0	0	0.491537	0	0	0	0
GTTTGATCTGCCATTTTGACATGAAT	9	0	0	0	0	0.491537	0	0	0	0
GTTTGTCGTGTGTTAAAATAGGTGCT	9	0	0	0	0	0.491537	0	0	0	0
GTTTTTGAATGTCACGTTACAGGTGT	9	0	0	0	0	0.491537	0	0	0	0
GGTGAGACATGGTATCGAGATATGAC	8	0	0	0	11	0.436921	0	0	0	0.587785
GGTGAATTAAAATTGGCACGTTTCAA	8	0	0	0	4	0.436921	0	0	0	0.21374
GAAAGTGTCAGTGACTTATCAAAATA	8	0	0	0	3	0.436921	0	0	0	0.160305
GACCCAATCGCTGAGGGATTCCTCCT	8	0	0	0	3	0.436921	0	0	0	0.160305
GAAAATAAAACTATCAAAATGCAAAC	8	1	0	0	2	0.436921	0.054032	0	0	0.10687
GTTTTGTGCGTGCTTCGATACTATCT	8	1	0	0	2	0.436921	0.054032	0	0	0.10687
GATATTAATGGGCGTGCACATCACAC	8	0	0	0	2	0.436921	0	0	0	0.10687
GCTCCGTCTAGAATTAATTCTTTACA	8	0	0	0	2	0.436921	0	0	0	0.10687
GGTATTTTGCCATTCTTCTCTCTCAC	8	0	0	0	2	0.436921	0	0	0	0.10687
GTACTTCTTCGATGTCTTCACCATTA	8	1	0	1	1	0.436921	0.054032	0	0.0557683	0.053435
GGCATATTGGACAGAATTAATGATTC	8	0	0	1	1	0.436921	0	0	0.0557683	0.053435
GTTGAGTTTAATCCAAAATCACATTA	8	1	0	0	1	0.436921	0.054032	0	0	0.053435
GAAAACAAAGCTTTTATTCAGAAAAA	8	0	0	0	1	0.436921	0	0	0	0.053435
GACTATCGTAGAAAATTGTACATAGA	8	0	0	0	1	0.436921	0	0	0	0.053435
GAGGATTAAGAATAAATATTAGGCTA	8	0	0	0	1	0.436921	0	0	0	0.053435
GAGTTTATTATTGGAAGTTAAAGAAT	8	0	0	0	1	0.436921	0	0	0	0.053435
GATAATCAATAAAATGATTATTTGGA	8	0	0	0	1	0.436921	0	0	0	0.053435
GATGAACGGTAAGGTAGTTAGCAATT	8	0	0	0	1	0.436921	0	0	0	0.053435
GATTCGGCTACAATACATTCCATATC	8	0	0	0	1	0.436921	0	0	0	0.053435
GATTTATTTCCCGCAGAAAAAGAAAC	8	0	0	0	1	0.436921	0	0	0	0.053435
GGATTTTTTGAAATTTTCCTGCACAT	8	0	0	0	1	0.436921	0	0	0	0.053435
GTAATGAAAAGTAAAATTAGTAAAAG	8	0	0	0	1	0.436921	0	0	0	0.053435
GTAGGCGGATTATTTATTGAACACTT	8	0	0	0	1	0.436921	0	0	0	0.053435
GTCGTGATTTCCGGCAATCCTTCATA	8	0	0	0	1	0.436921	0	0	0	0.053435
GTCGTGTCGTGACGCAGATGAATGCC	8	0	0	0	1	0.436921	0	0	0	0.053435
GTCTTCTTTTTTCATTTTGCTGTCTT	8	0	0	0	1	0.436921	0	0	0	0.053435
GTTGGATAATCCCAGCTTTCCTCCCG	8	0	0	0	1	0.436921	0	0	0	0.053435
GACATATCCATATCCCAATGTGAAGG	8	0	0	1	0	0.436921	0	0	0.0557683	0
GGTTGAGATGATATCGGTAATGACTG	8	0	1	0	0	0.436921	0	0.0568947	0	0
GTTGTTGTGAGCTTTCTTTTCTTTAT	8	0	1	0	0	0.436921	0	0.0568947	0	0
GATGGGAACATATGGGCCTCGTCCCC	8	1	0	0	0	0.436921	0.054032	0	0	0
GTTTGAGAAATTTTCAATACATAGGC	8	1	0	0	0	0.436921	0.054032	0	0	0
GAAAAAACATAGAGTATTGATAGAAA	8	0	0	0	0	0.436921	0	0	0	0
GAAAAAATCCAAAGCTTTTGAAGAAC	8	0	0	0	0	0.436921	0	0	0	0
GAAAATATGTTTATCTAAGAGAGATG	8	0	0	0	0	0.436921	0	0	0	0
GAAATTGGCAAGTAACTGATTCCGGC	8	0	0	0	0	0.436921	0	0	0	0
GAAGAGACAGTGATGATTTATTCATA	8	0	0	0	0	0.436921	0	0	0	0
GAAGCCTCCTTTGAACCATTTCAGCT	8	0	0	0	0	0.436921	0	0	0	0
GAAGCGCGCGGTTTGGTCCAGTCTCC	8	0	0	0	0	0.436921	0	0	0	0
GAATGATTGCATCCATGCAAGCATAG	8	0	0	0	0	0.436921	0	0	0	0
GAATTTTGTTGATCGCTGGCCTGGAA	8	0	0	0	0	0.436921	0	0	0	0
GACAAAGCCGCCGATTTTGAAACTAG	8	0	0	0	0	0.436921	0	0	0	0
GACAATTCCGATGCATGCCAACAGAC	8	0	0	0	0	0.436921	0	0	0	0
GACCAGACCGCACATATTGGATGGAT	8	0	0	0	0	0.436921	0	0	0	0
GACCATGTTGCTCCAATATGATGCTT	8	0	0	0	0	0.436921	0	0	0	0
GACCGGCATTTTCATTTTGTGTAGTC	8	0	0	0	0	0.436921	0	0	0	0
GACCTTTTCGTTCCCATAAATTGATC	8	0	0	0	0	0.436921	0	0	0	0
GACGGAAAATAGTTTAAATAATCTTC	8	0	0	0	0	0.436921	0	0	0	0
GACTGACTTCGGCATACTAGCTTTCC	8	0	0	0	0	0.436921	0	0	0	0
GACTGTTATTTTAGTTGAAATTTGTG	8	0	0	0	0	0.436921	0	0	0	0
GAGATAAATTAATGCAAACCGGTGGG	8	0	0	0	0	0.436921	0	0	0	0
GAGGATGATCGATAGCCCGCCGAAGA	8	0	0	0	0	0.436921	0	0	0	0
GAGGTTTCATACAGCTTCGGCGTGCT	8	0	0	0	0	0.436921	0	0	0	0
GAGTTTCCGATTTCGTTGTCATCTGC	8	0	0	0	0	0.436921	0	0	0	0
GATATTCTTTCGCCAACAAGTTTTTC	8	0	0	0	0	0.436921	0	0	0	0
GATCCAGTCATCAAAACTACTCTTTT	8	0	0	0	0	0.436921	0	0	0	0
GATCTTCAGCAGAAATTGTTTCGCAA	8	0	0	0	0	0.436921	0	0	0	0
GATGAGTTGTCCACACCTAGTCTGTT	8	0	0	0	0	0.436921	0	0	0	0
GATTTGACTTGTCACAATGCAGAAGA	8	0	0	0	0	0.436921	0	0	0	0
GATTTTTTTTGTGTTTTTGGGGTTAT	8	0	0	0	0	0.436921	0	0	0	0
GCAAAAATATCAAGGCACCTGGTCCG	8	0	0	0	0	0.436921	0	0	0	0
GCAAATTCCTGTATTGTCAGGTCTCT	8	0	0	0	0	0.436921	0	0	0	0
GCACAGGGGAAACAGCAGTTTTGGAA	8	0	0	0	0	0.436921	0	0	0	0
GCATAATCCCTTCTCGGACGCTTCCA	8	0	0	0	0	0.436921	0	0	0	0
GCCGCCGATTTTGAAACTAGCCATTC	8	0	0	0	0	0.436921	0	0	0	0
GCGGACAATTCATGGGATATGTTATT	8	0	0	0	0	0.436921	0	0	0	0
GCGGATTCTATGATTAGCATCTGGTT	8	0	0	0	0	0.436921	0	0	0	0
GCGGCTTTAAATAATAAGTTCGAATG	8	0	0	0	0	0.436921	0	0	0	0
GCGTGATCCGTGATGACGGTTGTTTT	8	0	0	0	0	0.436921	0	0	0	0
GCTGCAGTTGGCCAAAGTCGTTGTAG	8	0	0	0	0	0.436921	0	0	0	0
GCTGCATTGTCCATGAGAACTGGAAG	8	0	0	0	0	0.436921	0	0	0	0
GCTGTTTCAGGAACTTTCTCCGCATC	8	0	0	0	0	0.436921	0	0	0	0
GCTGTTTCTTGATAGTACATATGATA	8	0	0	0	0	0.436921	0	0	0	0
GCTTTCACTAGGACAACTTGCCAATT	8	0	0	0	0	0.436921	0	0	0	0
GCTTTCCTTTCATCTGTAGCCTTGAT	8	0	0	0	0	0.436921	0	0	0	0
GCTTTTTGGTTGGTTCTGCGATTAGG	8	0	0	0	0	0.436921	0	0	0	0
GGAAGTATTATCTAGAACAAAATGCA	8	0	0	0	0	0.436921	0	0	0	0
GGACGCTACTTCTACAGTCATAGGAA	8	0	0	0	0	0.436921	0	0	0	0
GGAGTAAGTCGTATTAGTTCTGAAAA	8	0	0	0	0	0.436921	0	0	0	0
GGCAAACGTCACTTGAATGCGTGACA	8	0	0	0	0	0.436921	0	0	0	0
GGCATGAATTCAACATTTAAAACAAA	8	0	0	0	0	0.436921	0	0	0	0
GGCCACCACAGCTGACGATACTAGCG	8	0	0	0	0	0.436921	0	0	0	0
GGCCATATGTCGTCAAGGAAGTCGAG	8	0	0	0	0	0.436921	0	0	0	0
GGCGATTTCGCTTGTGGTTCATTGTT	8	0	0	0	0	0.436921	0	0	0	0
GGCGTTGTATACGAACTGCTTTTTTC	8	0	0	0	0	0.436921	0	0	0	0
GGCTAATGAGAATGTGTAGGGTTAAC	8	0	0	0	0	0.436921	0	0	0	0
GGCTTCATTAACTATATATTGCCGAG	8	0	0	0	0	0.436921	0	0	0	0
GGGAAATAGCCATTTGATTTGGCTTT	8	0	0	0	0	0.436921	0	0	0	0
GGTAAAAATTCTTGCTTTGGCTCCAT	8	0	0	0	0	0.436921	0	0	0	0
GGTAACATGTTCAACAAGATATTCTT	8	0	0	0	0	0.436921	0	0	0	0
GGTAGAGTGCGTTGACGATTGAATGG	8	0	0	0	0	0.436921	0	0	0	0
GGTATCTTCCGCAGTCTCTTGTTGCA	8	0	0	0	0	0.436921	0	0	0	0
GGTTAGATTTCCTGGATTTTTTGAAA	8	0	0	0	0	0.436921	0	0	0	0
GGTTTCTTTCCTTATTCTCTTCTCGC	8	0	0	0	0	0.436921	0	0	0	0
GTACTTTTTTTTTCAAATTTTCATAC	8	0	0	0	0	0.436921	0	0	0	0
GTATCCAAGGTATAGATTCAAATCGA	8	0	0	0	0	0.436921	0	0	0	0
GTATTTTCTCAGGACCGACGAAGGCA	8	0	0	0	0	0.436921	0	0	0	0
GTCAATCTTAACAGTGCCAGTCGATT	8	0	0	0	0	0.436921	0	0	0	0
GTCATTACTATCCATGTCAAATTGGG	8	0	0	0	0	0.436921	0	0	0	0
GTCCAGGTATCAAACAGGGAATCGTT	8	0	0	0	0	0.436921	0	0	0	0
GTCCCCGGGATTGTGACATAATGACG	8	0	0	0	0	0.436921	0	0	0	0
GTCCTTCTCTTGCTTGCCGTGAATTG	8	0	0	0	0	0.436921	0	0	0	0
GTCTTGTACCTTGCAACAAGTGTTGA	8	0	0	0	0	0.436921	0	0	0	0
GTGAATTTGATTGTATAACTGTAGTT	8	0	0	0	0	0.436921	0	0	0	0
GTGCAACGTTTCGAAGTGATAATGAG	8	0	0	0	0	0.436921	0	0	0	0
GTGCATGTTTTCATATGTAACGACAA	8	0	0	0	0	0.436921	0	0	0	0
GTGGATGGGGGTGTGTAATACAATAA	8	0	0	0	0	0.436921	0	0	0	0
GTGGTTATGGAACTCAAGAATGTTGC	8	0	0	0	0	0.436921	0	0	0	0
GTGTATAATATTTTTATTGGTCTATT	8	0	0	0	0	0.436921	0	0	0	0
GTGTTCCAGCCAGAGAAGATATTTCA	8	0	0	0	0	0.436921	0	0	0	0
GTTAAAAAAGGACCCCTACTCTACAA	8	0	0	0	0	0.436921	0	0	0	0
GTTAGGATCTTTGCGAACTTCCCACA	8	0	0	0	0	0.436921	0	0	0	0
GTTATTAGGAGAGAACAATTTGAGAG	8	0	0	0	0	0.436921	0	0	0	0
GTTCCATATAGTTTCTGCTTTTTGGT	8	0	0	0	0	0.436921	0	0	0	0
GTTCTGATGGGAACATATGGGCCTCG	8	0	0	0	0	0.436921	0	0	0	0
GTTGAGTTCTTGAATTTGGGTAAATT	8	0	0	0	0	0.436921	0	0	0	0
GTTGTACCACTGCTCAAACTTTTCTC	8	0	0	0	0	0.436921	0	0	0	0
GTTGTCAGACATCTCGTTATTCAAGA	8	0	0	0	0	0.436921	0	0	0	0
GTTTCACTCGGAGTTTGCAGATCTGA	8	0	0	0	0	0.436921	0	0	0	0
GTTTCTCTCGTGCTGATTGTCTTTTG	8	0	0	0	0	0.436921	0	0	0	0
GTTTCTGCTTTTTGGTTGGTTCTGCG	8	0	0	0	0	0.436921	0	0	0	0
GTTTCTGTTTCTGTTTGATGAAGATC	8	0	0	0	0	0.436921	0	0	0	0
GGAGTCCCCTTGAGAAAGCGGGACAA	7	5	11	0	18	0.382306	0.27016	0.625841	0	0.96183
GTTATTTCATATTTGGGTTCATATTC	7	0	0	0	14	0.382306	0	0	0	0.74809
GGCAAGGAGACCAGAAGCATTTATTC	7	0	0	0	10	0.382306	0	0	0	0.53435
GTACGTCTGGTTCAGGGTTGTTTAAC	7	21	6	14	8	0.382306	1.13467	0.341368	0.780756	0.42748
GTTGGCGTTGCTTTTCGCATTTTCCT	7	0	0	0	5	0.382306	0	0	0	0.267175
GTACTCCTACAAAAGGGAAAGTGCGA	7	0	0	0	3	0.382306	0	0	0	0.160305
GAACGCTGTTTCCATAAAATTATCTC	7	0	0	0	2	0.382306	0	0	0	0.10687
GCTCCTCCAAACCATGTTCTGTTAAC	7	0	0	0	2	0.382306	0	0	0	0.10687
GTATTTTGCCAATCTTCCCTCTTACA	7	0	0	0	2	0.382306	0	0	0	0.10687
GGTCAAGTGAGTAGTGGTAGAGTGAT	7	0	0	1	1	0.382306	0	0	0.0557683	0.053435
GTGAGGCCAACCTTGCAAGATCTGAA	7	0	0	1	1	0.382306	0	0	0.0557683	0.053435
GAGTTAGAAGATAAAGTACTCCTACA	7	2	0	0	1	0.382306	0.108064	0	0	0.053435
GGATGTGTTGTGTAGGCGGCTAATTT	7	1	0	0	1	0.382306	0.054032	0	0	0.053435
GAAAAATTGTTGGTACAAGGAAAAGT	7	0	0	0	1	0.382306	0	0	0	0.053435
GAAAATTCGGGGAATTCGGGGAATTC	7	0	0	0	1	0.382306	0	0	0	0.053435
GAGTTTAATCCAAAATCACATTATTC	7	0	0	0	1	0.382306	0	0	0	0.053435
GATCTCAAAAATGTTTTTTTTGGCGC	7	0	0	0	1	0.382306	0	0	0	0.053435
GCTCACAATTTGCAGTCGGAGTTCCG	7	0	0	0	1	0.382306	0	0	0	0.053435
GGTCAATTGTTTTCAGCACTTAAGCA	7	0	0	0	1	0.382306	0	0	0	0.053435
GTATGCTTTATCCACTTTAAATGCAC	7	0	0	0	1	0.382306	0	0	0	0.053435
GTATTCCGTCCTAGGGTAAAAGTTTC	7	0	0	0	1	0.382306	0	0	0	0.053435
GTCACAAACTACGTCTTTTTCTTGTT	7	0	0	0	1	0.382306	0	0	0	0.053435
GTCACCTTCTATGTGCATGAAGTTCA	7	0	0	0	1	0.382306	0	0	0	0.053435
GTCGAGATCGACAATCTGTCTAACTG	7	0	0	0	1	0.382306	0	0	0	0.053435
GTCTCCTATTTCATCGTAATGATCGA	7	0	0	0	1	0.382306	0	0	0	0.053435
GTTCTGCTACTATGCATTGCATATCT	7	0	0	0	1	0.382306	0	0	0	0.053435
GTTTGGGTAACGTTTTGATAGAATCA	7	0	0	0	1	0.382306	0	0	0	0.053435
GAATGGCCTTTTTTGGAAGGAATGGA	7	0	1	0	0	0.382306	0	0.0568947	0	0
GAGTATTCGATCCTATAATTGCTATA	7	0	1	0	0	0.382306	0	0.0568947	0	0
GGTAGTCTTGATAGATTCTTATTTTC	7	0	1	0	0	0.382306	0	0.0568947	0	0
GTATATGTCGACTTTCACCCTAATTG	7	0	1	0	0	0.382306	0	0.0568947	0	0
GAATGATTCCGGTTTTCCTTCTTCCG	7	1	0	0	0	0.382306	0.054032	0	0	0
GCTTTAAAGTGCATCCATGGTAGACA	7	1	0	0	0	0.382306	0.054032	0	0	0
GTATGAGGTGTCTAAATAAATTTTAA	7	1	0	0	0	0.382306	0.054032	0	0	0
GTCATTTATCATTTTATTGTTTTGGT	7	1	0	0	0	0.382306	0.054032	0	0	0
GTCTACAAATCGCTCGACTACTGATT	7	1	0	0	0	0.382306	0.054032	0	0	0
GTTTAGGGATAATATTAGGATTAGGA	7	1	0	0	0	0.382306	0.054032	0	0	0
GTTTTCGGTGGTTTCCATCACCTTTA	7	1	0	0	0	0.382306	0.054032	0	0	0
GAAAAGAGTTGAGGGTGTTCAGTCTG	7	0	0	0	0	0.382306	0	0	0	0
GAAAATGCTCAGTCTGTGCAAGGGTC	7	0	0	0	0	0.382306	0	0	0	0
GAACCAAGTTTTATTGTATCCCTCCT	7	0	0	0	0	0.382306	0	0	0	0
GAACTGCTTTTTTCTGACCATTTCGT	7	0	0	0	0	0.382306	0	0	0	0
GAAGAACTCCGTCAAGTGGAATTGAA	7	0	0	0	0	0.382306	0	0	0	0
GAAGAATGCTGTTCATGGCAAATATT	7	0	0	0	0	0.382306	0	0	0	0
GAAGAGTCTCCATTCCAAAGACGGCA	7	0	0	0	0	0.382306	0	0	0	0
GAATAATGAGGATTAATATGTAAAAG	7	0	0	0	0	0.382306	0	0	0	0
GAATGTTCGTTTGAATGATTCGTAAG	7	0	0	0	0	0.382306	0	0	0	0
GAATTATCGAATTTATAATCTACTCA	7	0	0	0	0	0.382306	0	0	0	0
GACAGGAAATGGGGTCGGGGTATCCA	7	0	0	0	0	0.382306	0	0	0	0
GACTTGTCACAATGCAGAAGACATGA	7	0	0	0	0	0.382306	0	0	0	0
GAGAACGAACGATAGAACGAGAGGTC	7	0	0	0	0	0.382306	0	0	0	0
GAGAAGCCCAACCAATATCAAGAGAT	7	0	0	0	0	0.382306	0	0	0	0
GAGAGGTCGTAGAGAGCGCAGACTAG	7	0	0	0	0	0.382306	0	0	0	0
GAGCATAACAGTTACTACTTCAACAG	7	0	0	0	0	0.382306	0	0	0	0
GAGCGTAGTCCACCTTTAAGACATAG	7	0	0	0	0	0.382306	0	0	0	0
GAGGGTTTCCTCCTTATTGAGGACAA	7	0	0	0	0	0.382306	0	0	0	0
GAGTAATGATTTTCCAGACTCTGTCC	7	0	0	0	0	0.382306	0	0	0	0
GAGTTATCCGTTCTAATTGGTCAATT	7	0	0	0	0	0.382306	0	0	0	0
GATAATTTGTTAATACAATTGATTAA	7	0	0	0	0	0.382306	0	0	0	0
GATATGATAGCTCTTTCAGGAAGTTT	7	0	0	0	0	0.382306	0	0	0	0
GATCAATGAACGGTAGATTGAGAAGG	7	0	0	0	0	0.382306	0	0	0	0
GATCGTTTCCAGGAAACATTTTAATA	7	0	0	0	0	0.382306	0	0	0	0
GATGGCATTGACACTTGGTATCGGAT	7	0	0	0	0	0.382306	0	0	0	0
GATTACTTATTGTTGGAAATAGTTGT	7	0	0	0	0	0.382306	0	0	0	0
GATTCTTCGTAGCCAGCACTGTATCT	7	0	0	0	0	0.382306	0	0	0	0
GATTCTTTGGATCTTTTCAGCCCGTT	7	0	0	0	0	0.382306	0	0	0	0
GATTGAAATTTTCACGTCTATTCCAG	7	0	0	0	0	0.382306	0	0	0	0
GATTTCGTTCGGGCTTGTGTCTTCAT	7	0	0	0	0	0.382306	0	0	0	0
GCAAATGGCATTAATTGTTCGTCACA	7	0	0	0	0	0.382306	0	0	0	0
GCAACCAGGAAATTTTTCGCGTTATA	7	0	0	0	0	0.382306	0	0	0	0
[truncated: 11,395 more rows]
