# Supplementary material for: The ERI-6/7 Helicase Acts at the First Stage of an siRNA Amplification Pathway That Targets Recent Gene Duplications
Source: PLoS Genet. 2011 Nov 10;7(11):e1002369. doi: 10.1371/journal.pgen.1002369 (PMC3213143; doi:10.1371/journal.pgen.1002369)
Supplement: Table S3 — Target genes of eri-6/7-dependent siRNAs. Listed are feature targeted, genomic position, abundance, relative abundance to wild type, other target genes with high sequence identity. (XLS) [file pgen.1002369.s010.xls]

## Sheet: Sheet1
Table S3
Annotated features with ten or more reads per million total reads and depleted by 2/3 or more in eri-7.						total reads per million					fraction of wild type				total reads per million		fraction of wild type		Genes with DNA sequence identity
siRNAs correspond to						embryo					embryo				adult1		adult		(gene; no of identical nucleotides (%identity))
feature	gene name feature	chromosome	position (start)	position (end)	target description	N2	eri-1(mg366)	eri-7(mg369)	eri-6(mg379)	ergo-1(tm1860)	eri-1(mg366)	eri-7(mg369)	eri-6(mg379)	ergo-1(tm1860)	N2	eri-7(mg369)	eri-7(mg369)	close to	gene 1	gene 2	gene 3	gene 4	gene 5	gene 6
Embryo targets
ZC132.4		I	846748	841839	gene	40.34	1.11	0.47	0.31	1.66	0.03	0.01	0.01	0.04	37.1615	2.61275	0.0703081		T02G6.10; 357/368 (98%), 80 nts (100%)
H15N14.4		I	7779414	7779615	pseudogene	17.02	1.35	1.07	0.56	0.98	0.08	0.06	0.03	0.06	14.4946	2.54468	0.175561	VH15N14R.1	Y24F12A.3/.4; 1095/1122 (98%); 190 nts (100%)	VH15N14R.1; 1116/1120 (99%)	H37A05.4; 862/1038 (84%), 55 nts (100%)
VH15N14R.1		I	7781173	7782543	gene	29.54	4.04	3.01	1.52	2.68	0.14	0.1	0.05	0.09	36.971	8.01495	0.21679	next to H15N14.4	Y13C8A.1; 92/98 (94%), 40 nts (100%)	Y9D1A.2; 45 nt (100%)	Y24F12A.3/.4; 1772/1881 (95%), 230 nts (100%)	H15N14.4; 1116/1120 (99%)	H37A05.4; 953/1136 (84%), 55 nts (100%)
F49D11.4		I	10913190	10915544	gene	46.08	0.49	0.06	0.09	0.14	0.01	0	0	0	89.0515	0.93108	0.0104555		T02G6.10; 120/124 (97%), 60 nts (100%)
T02G6.4		I	11808933	11814864	gene	64.95	0.97	0.5	0.18	7	0.01	0.01	0	0.11
T02G6.10		I	11825089	11825426	pseudogene	21.05	0.35	0.11	0	1.79	0.02	0.01	0	0.09	12.5017	0.090095	0.00720661		F49D11.4; 120/124 (97%), 60 nts (100%)	ZC132.4; 357/368 (98%), 135 nts (100%)	K02E2.11; 44 nts (100%)
C01A2.1		I	13408786	13411440	gene	419.45	11.48	12.7	5.11	54.25	0.03	0.03	0.01	0.13				W05H12.2	F52G3.4; 89/90 nts (99%)	ZK402.1; 295/300 nts (99%), 180 nt (100%)
W05H12.2		I	13411786	13412868	gene	206.41	27.6	28.73	8.95	37.06	0.13	0.14	0.04	0.18				C01A2.1	Y105C5A.14; 426/443 (97%)	Y37E11B.2; 71/71 (100%)
F49B2.3		I	14310997	14312859	gene	34.46	2.35	1.42	0.47	2.75	0.07	0.04	0.01	0.08					Y116A8B.1; 429/438 (98%), 130 nts (100%)	E01G4.5 91/93 (98%)
K01A2.8	mps-2	II	309482	312210	gene	109.01	2.86	1.32	0.84	0.75	0.03	0.01	0.01	0.01	20.2059	0.893356	0.0442126		K01A2.8 on opposite strand (100% identity)
Y51H7C.15		II	1459147	1461314	gene	26.16	2.67	1.91	1.62	1.64	0.1	0.07	0.06	0.06	23.2912	4.85591	0.208486		Y13C8A.1; 1431/1645 (87%), 85 nts (100%)	F29G9.1; 1648/1887 (88%), 80 nts (100%)	Y9D1A.2; 982/1223 (81%), 65 nts (100%)	Y46H3C.7; 874/982 (90%), 90 nts (100%)	F46C3.7; 914/1044 (88%), 130 (100%)
T16A1.8	fbxb-37	II	2091748	2093854	gene	322.08	12.84	7.11	1.69	214.08	0.04	0.02	0.01	0.66				T16A1.9
T16A1.9		II	2094626	2094802	retrotransposon	419.8	5.08	0.85	0.33	46.6	0.01	0	0	0.11	39.9632	1.62171	0.0405801	T16A1.8
C40A11.10		II	2136537	2137305	gene	275.81	2.76	0.57	0.06	22.5	0.01	0	0	0.08	37.2672	1.62171	0.0435157
F22E5.3	gcy-21	II	2659675	2665027	gene	14.53	0.69	0.85	0.32	0.29	0.05	0.06	0.02	0.02					Y57A10A.15; 246/274 (90%), 65 nts (100%)
K08A2.1		II	2997024	3000656	gene	14.66	2.65	4.01	1.51	2.51	0.18	0.27	0.1	0.17
F39E9.10		II	3302765	3303754	gene	697.92	16.39	6.65	2.16	184.64	0.02	0.01	0	0.26	525.521	18.1752	0.034585	F39E9.6/.7	F39E9.6; 265/322 (83%), 27 nts (100%)
F39E9.7		II	3306151	3307507	gene	926.09	14.94	3.69	1.63	219.34	0.02	0	0	0.24	326.128	5.76608	0.0176804	F39E9.6/.10	F55A4.4; 473/491 (97%), 80 nts (100%)	F39E9.6 177/181 (98%)
F39E9.6		II	3310291	3311933	gene	450.85	20.09	12.17	5.71	44.02	0.04	0.03	0.01	0.1	369.06	45.4767	0.123223	F39E9.10/.7	F39E9.7; 177/181 (98%), 140 nts (100%)
F39E9.1		II	3318306	3319810	gene	21.93	0.52	0.43	0.37	3.12	0.02	0.02	0.02	0.14	191.738	3.31059	0.0172662
Y9D1A.2		II	7450468	7451335	gene	12.65	0.33	0.15	0.1	0.14	0.03	0.01	0.01	0.01					Y13C8A.1; 104/107 (98%), 65 nts (100%)	F29G9.1; 826/1018 (82%), 70 nts (100%)	Y51H7C.15; 982/1223 (81%); 70 nts (100%)	Y46H3C.7; 676/796 (85%), 65 nts (100%)
Y57A10A.15	polg-1	II	12189813	12199895	gene	14.2	3.63	2.98	0.98	1.66	0.26	0.21	0.07	0.12					F22E5.3; 246/274 (90%), 65 nts (100%)
E01G4.5		II	13472361	13473853	gene	619.2	7.21	1.39	0.84	70.83	0.01	0	0	0.11	342.779	5.3156	0.0155074		F49B2.3; 91/93 (98%)	E01G4.7; 252/269 (94%)
E01G4.7		II	13477401	13478859	pseudogene	84.36	2.94	0.95	0.46	59.43	0.03	0.01	0.01	0.7	92.7763	4.3336	0.0467103		E01G4.5; 252/269 (94%); 80 nt (100%)
Y53F4B.24		II	15042729	15043935	gene	16.37	1.14	1.03	0.41	2.51	0.07	0.06	0.02	0.15					ZK402.1; 288/293 (99%)
Y53F4B.15/Y53F4B.45	asc-1/probable non-coding RNA	II	15126498	15133945	gene/probable non-coding RNA	20.98	3.26	0.58	0.98	1.27	0.16	0.03	0.05	0.06	56.3342	4.70297	0.0834834
W04B5.2		III	2424345	2427728	gene	263.46	4.02	1.25	0.64	43.23	0.02	0	0	0.16	777.956	7.55373	0.00970971	W04B5.1/.6	F49B2.3; 755/924 (82%), 55 nts (100%)	fbxa-52; 52 nts (100%)
W04B5.1		III	2428184	2429360	gene	18.64	0.22	0.11	0.11	1.5	0.01	0.01	0.01	0.08	122.004	0.54057	0.00443076	W04B5.2/.6	ZK380.5; 448/466 (97%), 90 nts (100%)	ZK402.3; 428/438 (98%), 120 nts (100%)
W04B5.6		III	2433540	2435217	gene	27.57	0.11	0.19	0.06	3.77	0	0.01	0	0.14	15.0391	0.183655	0.0122119	E02H9.6	E02H9.6; 1678/1678 (100%), duplicated, head to head orientation
E02H9.6		III	2436095	2442318	gene	52.39	0.44	0.49	0.11	6.28	0.01	0.01	0	0.12	30.857	0.27375	0.00887156	W04B5.6	W04B5.6; 2144/2147 (99%)
C44B11.6		III	3152728	3153464	gene	27.58	0.54	0.74	0.84	4.22	0.02	0.03	0.03	0.15	403.279	4.86513	0.0120639
Y37E11B.2		IV	3578441	3579391	gene	132.85	1.81	1.25	0.61	8.18	0.01	0.01	0	0.06	33.8577	0.18019	0.00532198		W05H12.2; 71/71 (100%)	Y105C5A.14; 69/69 (100%)
T08B6.2		IV	4894364	4897097	pseudogene	21.25	0.59	0.38	0.5	2.03	0.03	0.02	0.02	0.1	136.858	3.24342	0.0236992
Y59H11AR.6		IV	8597749	8598714	pseudogene	383.92	39.64	53.67	15.12	133.93	0.1	0.14	0.04	0.35	2967.3	153.017	0.0515678
Y24F12A.3, .4		IV	11608877	11610277	gene/pseudogene	37.79	3.71	2.73	1.32	1.88	0.1	0.07	0.03	0.05	37.2662	5.9788	0.160435		Y46H3C.7; 125/149 (84%), 50 nts (100%)	Y13C8A.1; 73/78 (94%), 35 nts (100%)	Y9D1A.2; 121/133 (91%), 30 nts (100%)	VH15N14R.1; 1772/1881 (95%), 230 nts (100%)	H15N14.4; 1095/1122 (98%), 150 nts (100%)	H37A05.4; 948/1135 (84%), 60 nts (100%)	F46C3.7; 54 nts (100%)
Y105C5A.14		IV	15646938	15648266	pseudogene	310.47	32.31	38.08	8.75	40.47	0.1	0.12	0.03	0.13	98.4807	9.91045	0.100633		W05H12.2; 426/443 (97%), 170 nts (100%)	Y37E11B.2; 69/69 (100%)
Y105C5A.25		IV	15860189	15861410	pseudogene	58.36	3.46	2.79	0.45	8.07	0.06	0.05	0.01	0.14
C35D6.3		IV	16347136	16347398	gene	13.71	0.43	0.4	0.06	2.67	0.03	0.03	0	0.19
Y116A8B.1		IV	17216264	17217336	gene	409.99	13.62	11.99	5.34	57.31	0.03	0.03	0.01	0.14	81.1475	25.3167	0.311984		F49B2.3; 429/438 (98%), 260 nts (100%)	K02E2.6; 65 nts (100%)
Y46H3C.7		V	1692561	1693510	gene	13.2	1.56	1.32	0.21	0.98	0.12	0.1	0.02	0.07					Y13C8A.1; 864/920 (94%), 180 nts (100%)	F29G9.1; 1165/1288 (91%), 190 nts (100%)	Y9D1A.2; 676/796 (85%), 65 nts (100%)	Y51H7C.15; 874/982 (90%), 90 nts (100%)	F46C3.7; 850/935 (91%), 150 nts (100%)
F41F3.6	srx-74	V	4658940	4662486	gene	10.42	0.4	0.24	0.04	1.96	0.04	0.02	0	0.19
CD4.8		V	5599260	5601313	gene	124.55	8.78	6.87	2.05	8.84	0.07	0.06	0.02	0.07	170.029	44.1465	0.259642		ZK402.5; 1562/1616 nts (97%), 200 nt (100%)	ZK402.3; 551/557 nts (99%)	ZK402.2; 294/301 nts (98%)	ZK402.1; 463/468 nts (99%)
F29G9.1		V	6038890	6040565	gene	11.98	1.77	0.86	0.24	0.93	0.15	0.07	0.02	0.08	16.963	4.96445	0.292663		Y13C8A.1; 1443/1576 (92%), 230 nts (100%)	Y9D1A.2; 828/1019 (82%), 60 nts (100%)	Y51H7C.15; 1648/1887 (88%), 90 nts (100%)	Y46H3C.7; 1165/1288 (91%), 190 nts (100%)	VH15N14R.1; 36/37 (98%)	F46C3.7; 913/990 (93%), 230 nts (100%)
H37A05.4		V	13646872	13648385	gene	27.49	1.92	1.35	0.74	0.96	0.07	0.05	0.03	0.03	20.2295	2.96813	0.146723		Y24F12A.3/.4; 948/1135 (84%), 60 nts (100%)	VH15N14R.1; 953/1136 (84%), 60 nts (100%)	H15N14.4; 862/1038 (84%), 60 nts (100%)
T05E12.8		V	17068585	17069509	gene	77.36	0.7	0.34	0	28.05	0.01	0	0	0.36	14.7483	0.18019	0.0122177	T05E12.10	T05E12.10; 442/533 (83%), 75 nts (100%)
T05E12.10		V	17072778	17073436	gene	42.1	1.48	1.91	0.58	8	0.04	0.05	0.01	0.19	24.7633	6.09214	0.246015	T05E12.8	T05E12.8; 442/533 (83%)	Y46H3C.7; 86/97 (89%)	F29G9.1; 64/68 (95%)
Y17D7C.1		V	18707956	18708335	gene	53.7	1.34	0.32	0.31	6.02	0.02	0.01	0.01	0.11	21.8336	1.18557	0.0543002		Y17D7B.4; 238/258 (93%), 45 nts (100%)
Y17D7C.3		V	18720561	18723743	pseudogene	2792.74	34.7	9.78	3.38	142.1	0.01	0	0	0.05	485.069	32.8326	0.0676865
ZK384.4		V	18736722	18736741	pseudogene	19	1	0	0	0	0.0526316	0	0	0	318	3	0.00943396
Y17D7B.4		V	18776171	18780188	gene	33.23	0.7	0	0	2.4	0.02	0	0	0.07	247.708	2.88304	0.0116389		Y17D7C.1; 238/258 (93%), 45 nts (100%)
F55C9.3		V	19286980	19288130	gene	527.38	7.21	1.5	0.91	150.46	0.01	0	0	0.29	140.585	1.17123	0.00833117	F55C9.5	F55C9.5; 296/318 (94%), 80 nts (100%)
F55C9.5		V	19290590	19291352	gene	393.66	3.3	0.68	0.11	62.47	0.01	0	0	0.16	65.2573	0.630665	0.00966428	F55C9.3	F55C9.3; 296/318 (94%), 45 nts (100%)
Y43F8B.9		V	19479174	19480436	gene	12.83	0.35	0	0	2.73	0.03	0	0	0.21	13.4796	0.18019	0.0133676
Y43F8B.8		V	19483608	19483866	pseudogene	66.38	0.7	0.17	0.06	0.37	0.01	0	0	0.01	31.0825	0.18019	0.00579716
Y43F8B.17		V	19484806	19485843	pseudogene	45.08	0.54	0.23	0.17	0.35	0.01	0.01	0	0.01	33.8577	0.18019	0.00532198
Y116F11A.1		V	19730558	19732135	gene	80.63	1.32	0.35	0.19	5.14	0.02	0	0	0.06	15.961	1.03448	0.0648132		C11G6.2; 425/437 (98%), 120 nts (100%)
Y60A3A.27		V	19962473	19964426	retrotransposon	241.41	3.89	1.19	1.73	1.41	0.02	0	0.01	0.01	20.5631	5.04532	0.245358
K02E2.6		V	20380549	20382005	retrotransposon	132.16	1.73	2.66	0.28	8.6	0.01	0.02	0	0.07	419.508	8.46893	0.0201878		Y116A8B.1; 104/105 (99%)
K02E2.11		V	20383331	20384373	gene	122.17	6.86	5.15	1.06	7.43	0.06	0.04	0.01	0.06	215.146	19.1001	0.0887777		T02G6.10; 44 nts (100%)
F55A4.4		X	1024479	1026173	gene	50.48	1.13	0.21	0.17	11.01	0.02	0	0	0.22	18.5543	0.450475	0.0242787		F39E9.7; 473/491 (97%), 90 nts (100%)
ZK402.5		X	1398819	1400746	gene	57.05	1.65	1.14	0.56	4.49	0.03	0.02	0.01	0.08	111.657	8.81783	0.0789721	ZK402.3/.1/.2	CD4.8; 1562/1616 (97%), 210 nts (100%)	ZK402.3; 599/601 (99%)	ZK402.2; 382/387 (99%)	ZK402.1; 467/468 (99%)
ZK402.3		X	1402212	1402855	gene	70.21	0.86	0.62	0.29	5.6	0.01	0.01	0	0.08	146.955	3.01818	0.0205382	ZK402.1/.2/.5	CD4.8; 551/557 (99%), 145 nts (100%)	ZK402.5; 599/601 (99%)	ZK380.5; 299/309 (97%), 120 nts (100%)	W04B5.1; 428/438 (98%), 90 nts (100%)	ZK402.2; 287/290 (99%)
ZK402.2		X	1403739	1404112	gene	30.36	0.54	0.21	0.1	2.3	0.02	0.01	0	0.08	44.5093	0.945997	0.0212539		ZK380.5; 291/294 (99%), 195 nts (100%)	W04B5.1; 89/94 (95%), 45 nts (100%)	ZK402.3; 287/290 (99%)	CD4.8; 377/387 (97%), 90 nts (100%)	ZK402.5; 382/387 (99%)
ZK402.1		X	1404266	1406096	gene	84.19	1.19	0.76	0.49	6.37	0.01	0.01	0.01	0.08	36.6197	6.44179	0.175911	ZK402.3/.5/.2	Y53F4B.24; 288/293 (99%)	F52G3.4; 89/90 (99%)	C01A2.1; 288/293 (99%)	CD4.8; 463/468 (99%)	ZK402.5; 467/468 (99%)
ZK380.5		X	1647986	1649232	gene	30.82	0.57	0.2	0.16	4.6	0.02	0.01	0.01	0.15	68.7462	1.08114	0.0157265		W04B5.1; 448/466 (97%), 105 nts (100%)	ZK402.3; 299/309 (97%), 120 nts (100%)	ZK402.2; 291/294 (99%), 195 nts (100%)
F07G6.6	fbxa-52	X	1710288	1711207	gene	37.86	0.35	0.22	0.08	3.69	0.01	0.01	0	0.1	75.0816	1.09215	0.0145462		W04B5.2; 53 nts (100%)
F31A9.4	fbxc-37	X	1779433	1780522	gene	197.68	23.95	24.78	3.39	32.89	0.12	0.13	0.02	0.17					C02B8.2; 1532/1598 (96%), 200 nts (100%)
F52D2.6		X	1974907	1980931	gene	259.78	3.64	2.71	0.91	44.5	0.01	0.01	0	0.17	58.2952	6.76673	0.116077		F52G3.4 (36/37)
F52D2.8	fbxa-46	X	1983708	1984827	gene	116.46	0.99	0.37	0.19	6.33	0.01	0	0	0.05	28.8091	0.76974	0.0267187
C02B8.2	fbxc-38	X	8144384	8144978	gene	72.03	5.17	3.9	0.67	9.65	0.07	0.05	0.01	0.13	26.4042	8.55902	0.324153		F31A9.4 1532/1598 (96%) 190 nts 100% ID	F39E9.6 35 nts 100% ID
21ur-9719		X	9072339	9072359	21U RNA	14.53	0.05	0	0	0	0	0	0	0
F46C3.7		X	11439975	11440587	gene	11.79	1.98	0.21	1.05	1.05	0.17	0.02	0.09	0.09					Y24F12A.3; 54 nts (100%)	F29G9.1; 913/990 (93%), 230 (100%)	Y51H7C.15; 914/1044 (88%), 130 (100%)	Y46H3C.7; 850/935 (91%), 130 (100%)	Y13C8A.1; 923/999 (93%), 220 (100%)
T24D5.6		X	12602960	12603992	gene	11.7	0.26	0.64	0.06	0.56	0.02	0.06	0	0.05	10.2551	2.34247	0.22842
C11G6.2		X	16329145	16329925	gene	28.75	0.38	0.06	0.06	1.34	0.01	0	0	0.05					Y116F11A.1; 425/437 nts (98%), 115 nts (100%)
Y13C8A.1		X	16883600	16884468	gene	12.29	1.38	0.79	0.26	1.55	0.11	0.06	0.02	0.13	14.9452	3.16891	0.212036		F29G9.1; 1443/1576 (92%), 220 nts (100%)	Y9D1A.2; 791/937 (85%), 65 nts (100%)	Y51H7C.15; 1431/1645 (87%), 75 nts (100%)	Y46H3C.7; 864/920 (94%), 180 nts (100%)	F46C3.7; 923/999 (93%), 220 nts (100%)
F39F10.4		X	16902318	16904259	gene	108.03	2.08	1.74	0.22	11.86	0.02	0.02	0	0.11	45.2757	7.38779	0.163173		W04B5.2; 44 nts (100%)
T25G12.8		X	17238017	17238787	retrotransposon	115.67	2.32	0.91	0.22	5.61	0.02	0.01	0	0.05	65.971	2.16228	0.0327762
T25G12.2		X	17243193	17248731	gene	206.6	2.85	2.02	0.62	47.14	0.01	0.01	0	0.23	51.8231	3.50028	0.0675429
Adult-specific targets
B0001.6					gene										86.0054	3.96761	0.0461321
C04F12.9	rnh-1.3				gene; RNaseH										330.965	89.9148	0.271675
C18D4.4					gene										28.4092	0.765807	0.0269563
C36A4.11					gene										84.1465	0.926691	0.0110128
C45E1.1	nhr-64				gene										29.4886	5.74818	0.194929
F14F7.5					gene										13.1823	0.0993355	0.00753552
F49E11.2					gene										9.57718	2.84294	0.296846
F59A1.9	fbxa-193				gene										357.686	83.0676	0.232236
H09G03.1					gene										192.281	2.46113	0.0127997
K06B9.6					gene										84.1288	0.90095	0.0107092
R102.4					gene										18.3393	5.14521	0.280556
Y119D3B.8	fbxa-61				gene										72.5917	1.19256	0.0164283
Y17D7B.7					pseudogene										116.322	3.42361	0.0294323
Y43F8B.7					pseudogene										14.8805	1.08114	0.072655
footnotes
1: a threshold of 10 RPM in wild type is used. if read number is lower, cell is left empty
